# Supplementary material for: Integrative Analysis of 5-Hydroxymethylcytosine and Transcriptional Profiling Identified 5hmC-Modified lncRNA Panel as Non-Invasive Biomarkers for Diagnosis and Prognosis of Pancreatic Cancer
Source: Front Cell Dev Biol. 2022 Mar 25;10:845641. doi: 10.3389/fcell.2022.845641 (PMC8990848; doi:10.3389/fcell.2022.845641)
Supplement: Supplementary file 1 [file Table1.XLS]

## Sheet: ceRNA_regulation
lncRNA	miRNA	mRNA
ENSG00000275322	hsa-let-7d	ENSG00000100060
ENSG00000275322	hsa-let-7d	ENSG00000099954
ENSG00000275322	hsa-let-7d	ENSG00000130558
ENSG00000275322	hsa-let-7d	ENSG00000154734
ENSG00000275322	hsa-let-7d	ENSG00000196208
ENSG00000275322	hsa-let-7d	ENSG00000185551
ENSG00000275322	hsa-let-7d	ENSG00000168077
ENSG00000275322	hsa-let-7d	ENSG00000134138
ENSG00000275322	hsa-let-7d	ENSG00000165194
ENSG00000275322	hsa-let-7d	ENSG00000003096
ENSG00000275322	hsa-let-7d	ENSG00000128645
ENSG00000275322	hsa-let-7d	ENSG00000134874
ENSG00000275322	hsa-let-7d	ENSG00000117834
ENSG00000275322	hsa-let-7d	ENSG00000138061
ENSG00000275322	hsa-let-7d	ENSG00000198844
ENSG00000275322	hsa-let-7d	ENSG00000171791
ENSG00000275322	hsa-let-7d	ENSG00000143028
ENSG00000275322	hsa-let-7d	ENSG00000069702
ENSG00000275322	hsa-let-7d	ENSG00000019991
ENSG00000275322	hsa-let-7d	ENSG00000122122
ENSG00000275322	hsa-let-7d	ENSG00000186260
ENSG00000275322	hsa-let-7d	ENSG00000166501
ENSG00000275322	hsa-let-7d	ENSG00000144843
ENSG00000275322	hsa-let-7d	ENSG00000126785
ENSG00000275322	hsa-let-7d	ENSG00000100626
ENSG00000275322	hsa-let-7d	ENSG00000168497
ENSG00000275322	hsa-let-7d	ENSG00000151474
ENSG00000275322	hsa-let-7d	ENSG00000136732
ENSG00000275322	hsa-let-7d	ENSG00000146147
ENSG00000275322	hsa-let-7d	ENSG00000165379
ENSG00000275322	hsa-let-7d	ENSG00000010319
ENSG00000275322	hsa-let-7d	ENSG00000101265
ENSG00000275322	hsa-let-7d	ENSG00000129675
ENSG00000275322	hsa-let-7d	ENSG00000000971
ENSG00000275322	hsa-let-7d	ENSG00000187922
ENSG00000275322	hsa-let-7d	ENSG00000185339
ENSG00000275322	hsa-let-7d	ENSG00000162367
ENSG00000275322	hsa-let-7d	ENSG00000122224
ENSG00000275322	hsa-let-7d	ENSG00000126861
ENSG00000275322	hsa-let-7d	ENSG00000162892
ENSG00000275322	hsa-let-7d	ENSG00000223802
ENSG00000275322	hsa-let-7d	ENSG00000133574
ENSG00000275322	hsa-let-7d	ENSG00000162618
ENSG00000275322	hsa-let-7d	ENSG00000196616
ENSG00000275322	hsa-let-7d	ENSG00000164035
ENSG00000275322	hsa-let-7d	ENSG00000140092
ENSG00000275322	hsa-let-7d	ENSG00000111341
ENSG00000275322	hsa-let-7d	ENSG00000141338
ENSG00000275322	hsa-let-7d	ENSG00000155962
ENSG00000275322	hsa-let-7d	ENSG00000117091
ENSG00000275322	hsa-let-7d	ENSG00000105538
ENSG00000275322	hsa-let-7d	ENSG00000118515
ENSG00000275322	hsa-let-7d	ENSG00000162599
ENSG00000275322	hsa-let-7d	ENSG00000249242
ENSG00000275322	hsa-let-7d	ENSG00000132185
ENSG00000275322	hsa-let-7d	ENSG00000171115
ENSG00000275322	hsa-let-7d	ENSG00000081052
ENSG00000275322	hsa-let-7d	ENSG00000104967
ENSG00000275322	hsa-let-7d	ENSG00000066735
ENSG00000275322	hsa-let-7d	ENSG00000102048
ENSG00000275322	hsa-let-7d	ENSG00000269113
ENSG00000275322	hsa-let-7d	ENSG00000276409
ENSG00000275322	hsa-let-7d	ENSG00000118407
ENSG00000275322	hsa-let-7d	ENSG00000005108
ENSG00000275322	hsa-let-7d	ENSG00000006128
ENSG00000275322	hsa-let-7d	ENSG00000154133
ENSG00000275322	hsa-let-7d	ENSG00000108381
ENSG00000275322	hsa-let-7d	ENSG00000175857
ENSG00000275322	hsa-let-7d	ENSG00000064989
ENSG00000275322	hsa-let-7d	ENSG00000152583
ENSG00000275322	hsa-let-7d	ENSG00000150048
ENSG00000275322	hsa-let-7d	ENSG00000174600
ENSG00000275322	hsa-let-7d	ENSG00000139155
ENSG00000275322	hsa-let-7d	ENSG00000149575
ENSG00000275322	hsa-let-7d	ENSG00000007350
ENSG00000275322	hsa-let-7d	ENSG00000095370
ENSG00000275322	hsa-let-7d	ENSG00000173208
ENSG00000275322	hsa-let-7d	ENSG00000168843
ENSG00000275322	hsa-let-7d	ENSG00000129467
ENSG00000275322	hsa-let-7d	ENSG00000153563
ENSG00000275322	hsa-let-7d	ENSG00000104888
ENSG00000275322	hsa-let-7d	ENSG00000135363
ENSG00000275322	hsa-let-7d	ENSG00000172724
ENSG00000275322	hsa-let-7d	ENSG00000132688
ENSG00000275322	hsa-let-7d	ENSG00000174059
ENSG00000275322	hsa-let-7d	ENSG00000177098
ENSG00000275322	hsa-let-7d	ENSG00000146090
ENSG00000275322	hsa-let-7d	ENSG00000275152
ENSG00000275322	hsa-let-7d	ENSG00000240583
ENSG00000275322	hsa-let-7d	ENSG00000135424
ENSG00000275322	hsa-let-7d	ENSG00000174640
ENSG00000275322	hsa-let-7d	ENSG00000160321
ENSG00000275322	hsa-let-7d	ENSG00000196109
ENSG00000275322	hsa-let-7d	ENSG00000188906
ENSG00000275322	hsa-let-7d	ENSG00000078596
ENSG00000275322	hsa-let-7d	ENSG00000162706
ENSG00000275322	hsa-let-7d	ENSG00000168309
ENSG00000275322	hsa-let-7d	ENSG00000170011
ENSG00000275322	hsa-let-7d	ENSG00000100767
ENSG00000275322	hsa-let-7d	ENSG00000066056
ENSG00000275322	hsa-let-7d	ENSG00000104332
ENSG00000275322	hsa-let-7d	ENSG00000065325
ENSG00000275322	hsa-let-7d	ENSG00000126882
ENSG00000275322	hsa-let-7d	ENSG00000122420
ENSG00000275322	hsa-let-7d	ENSG00000018625
ENSG00000275322	hsa-let-7d	ENSG00000176435
ENSG00000275322	hsa-let-7d	ENSG00000198624
ENSG00000275322	hsa-let-7d	ENSG00000151892
ENSG00000275322	hsa-let-7d	ENSG00000165424
ENSG00000275322	hsa-let-7d	ENSG00000107562
ENSG00000275322	hsa-let-7d	ENSG00000017427
ENSG00000275322	hsa-let-7d	ENSG00000093144
ENSG00000275322	hsa-let-7d	ENSG00000241644
ENSG00000275322	hsa-let-7d	ENSG00000184113
ENSG00000275322	hsa-let-7d	ENSG00000179348
ENSG00000275322	hsa-let-7d	ENSG00000125810
ENSG00000275322	hsa-let-7d	ENSG00000154330
ENSG00000275322	hsa-let-7d	ENSG00000135218
ENSG00000275322	hsa-let-7d	ENSG00000186487
ENSG00000275322	hsa-let-7d	ENSG00000133561
ENSG00000275322	hsa-let-7d	ENSG00000092421
ENSG00000275322	hsa-let-7d	ENSG00000115526
ENSG00000275322	hsa-let-7d	ENSG00000137509
ENSG00000275322	hsa-let-7d	ENSG00000156738
ENSG00000275322	hsa-let-7d	ENSG00000157554
ENSG00000275322	hsa-let-7d	ENSG00000102409
ENSG00000275322	hsa-let-7d	ENSG00000007908
ENSG00000275322	hsa-let-7d	ENSG00000169291
ENSG00000275322	hsa-let-7d	ENSG00000171451
ENSG00000275322	hsa-let-7d	ENSG00000101955
ENSG00000275322	hsa-let-7d	ENSG00000180828
ENSG00000275322	hsa-let-7d	ENSG00000151702
ENSG00000275322	hsa-let-7d	ENSG00000185811
ENSG00000275322	hsa-let-7d	ENSG00000054803
ENSG00000275322	hsa-let-7d	ENSG00000150672
ENSG00000275322	hsa-let-7d	ENSG00000144857
ENSG00000275322	hsa-let-7d	ENSG00000154175
ENSG00000275322	hsa-let-7d	ENSG00000100154
ENSG00000275322	hsa-let-7d	ENSG00000167291
ENSG00000275322	hsa-let-7d	ENSG00000156140
ENSG00000275322	hsa-let-7d	ENSG00000038295
ENSG00000275322	hsa-let-7d	ENSG00000107719
ENSG00000275322	hsa-let-7d	ENSG00000152804
ENSG00000275322	hsa-let-7d	ENSG00000174804
ENSG00000275322	hsa-let-7d	ENSG00000124749
ENSG00000275322	hsa-let-7d	ENSG00000185610
ENSG00000275322	hsa-let-7d	ENSG00000134817
ENSG00000275322	hsa-let-7d	ENSG00000182253
ENSG00000275322	hsa-let-7d	ENSG00000137033
ENSG00000275322	hsa-let-7d	ENSG00000213424
ENSG00000275322	hsa-let-7d	ENSG00000147862
ENSG00000275322	hsa-let-7d	ENSG00000181092
ENSG00000275322	hsa-let-7d	ENSG00000101445
ENSG00000275322	hsa-let-7d	ENSG00000179776
ENSG00000275322	hsa-let-7d	ENSG00000143772
ENSG00000275322	hsa-let-7d	ENSG00000064300
ENSG00000275322	hsa-let-7d	ENSG00000139567
ENSG00000275322	hsa-let-7d	ENSG00000100285
ENSG00000275322	hsa-let-7d	ENSG00000185070
ENSG00000275322	hsa-let-7d	ENSG00000077942
ENSG00000275322	hsa-let-7d	ENSG00000079257
ENSG00000275322	hsa-let-7d	ENSG00000168079
ENSG00000275322	hsa-let-7d	ENSG00000134533
ENSG00000275322	hsa-let-7d	ENSG00000127325
ENSG00000275322	hsa-let-7d	ENSG00000099260
ENSG00000275322	hsa-let-7d	ENSG00000170989
ENSG00000275322	hsa-let-7d	ENSG00000178878
ENSG00000275322	hsa-let-7d	ENSG00000112936
ENSG00000275322	hsa-let-7d	ENSG00000134121
ENSG00000275322	hsa-let-7d	ENSG00000184347
ENSG00000275322	hsa-let-7d	ENSG00000150510
ENSG00000275322	hsa-let-7d	ENSG00000120279
ENSG00000275322	hsa-let-7d	ENSG00000115252
ENSG00000275322	hsa-let-7d	ENSG00000169031
ENSG00000275322	hsa-let-7d	ENSG00000115380
ENSG00000275322	hsa-let-7d	ENSG00000118432
ENSG00000275322	hsa-let-7d	ENSG00000166265
ENSG00000275322	hsa-let-7d	ENSG00000108001
ENSG00000275322	hsa-mir-1249	ENSG00000054356
ENSG00000275322	hsa-mir-1249	ENSG00000003096
ENSG00000275322	hsa-mir-1249	ENSG00000071243
ENSG00000275322	hsa-mir-1249	ENSG00000134138
ENSG00000275322	hsa-mir-1249	ENSG00000127804
ENSG00000275322	hsa-mir-1249	ENSG00000117834
ENSG00000275322	hsa-mir-1249	ENSG00000130558
ENSG00000275322	hsa-mir-1249	ENSG00000100604
ENSG00000275322	hsa-mir-1249	ENSG00000164638
ENSG00000275322	hsa-mir-1249	ENSG00000092421
ENSG00000275322	hsa-mir-1249	ENSG00000185432
ENSG00000275322	hsa-mir-1249	ENSG00000189056
ENSG00000275322	hsa-mir-1249	ENSG00000156687
ENSG00000275322	hsa-mir-1249	ENSG00000100321
ENSG00000275322	hsa-mir-1249	ENSG00000148798
ENSG00000275322	hsa-mir-1249	ENSG00000058404
ENSG00000275322	hsa-mir-1249	ENSG00000168481
ENSG00000275322	hsa-mir-1249	ENSG00000124493
ENSG00000275322	hsa-mir-1249	ENSG00000166922
ENSG00000275322	hsa-mir-1249	ENSG00000170011
ENSG00000275322	hsa-mir-1249	ENSG00000118596
ENSG00000275322	hsa-mir-1249	ENSG00000213424
ENSG00000275322	hsa-mir-1249	ENSG00000186487
ENSG00000275322	hsa-mir-1249	ENSG00000118271
ENSG00000275322	hsa-mir-1249	ENSG00000171126
ENSG00000275322	hsa-mir-1249	ENSG00000165995
ENSG00000275322	hsa-mir-1249	ENSG00000165548
ENSG00000275322	hsa-mir-1249	ENSG00000187122
ENSG00000277837	hsa-mir-1269a	ENSG00000166510
ENSG00000275322	hsa-mir-1277	ENSG00000188070
ENSG00000275322	hsa-mir-1277	ENSG00000111341
ENSG00000275322	hsa-mir-1277	ENSG00000155962
ENSG00000275322	hsa-mir-1277	ENSG00000117091
ENSG00000275322	hsa-mir-1277	ENSG00000105538
ENSG00000275322	hsa-mir-1277	ENSG00000141338
ENSG00000275322	hsa-mir-1277	ENSG00000137672
ENSG00000275322	hsa-mir-1277	ENSG00000140092
ENSG00000275322	hsa-mir-1277	ENSG00000154133
ENSG00000275322	hsa-mir-1277	ENSG00000005108
ENSG00000275322	hsa-mir-1277	ENSG00000108381
ENSG00000275322	hsa-mir-1277	ENSG00000168497
ENSG00000275322	hsa-mir-1277	ENSG00000151474
ENSG00000275322	hsa-mir-1277	ENSG00000117598
ENSG00000275322	hsa-mir-1277	ENSG00000160321
ENSG00000275322	hsa-mir-1277	ENSG00000196109
ENSG00000275322	hsa-mir-1277	ENSG00000188906
ENSG00000275322	hsa-mir-1277	ENSG00000136732
ENSG00000275322	hsa-mir-1277	ENSG00000162706
ENSG00000275322	hsa-mir-1277	ENSG00000168309
ENSG00000275322	hsa-mir-1277	ENSG00000186265
ENSG00000275322	hsa-mir-1277	ENSG00000162367
ENSG00000275322	hsa-mir-1277	ENSG00000136160
ENSG00000275322	hsa-mir-1277	ENSG00000101347
ENSG00000275322	hsa-mir-1277	ENSG00000122224
ENSG00000275322	hsa-mir-1277	ENSG00000162892
ENSG00000275322	hsa-mir-1277	ENSG00000133574
ENSG00000275322	hsa-mir-1277	ENSG00000162618
ENSG00000275322	hsa-mir-1277	ENSG00000114948
ENSG00000275322	hsa-mir-1277	ENSG00000196616
ENSG00000275322	hsa-mir-1277	ENSG00000078596
ENSG00000275322	hsa-mir-1277	ENSG00000134817
ENSG00000275322	hsa-mir-1277	ENSG00000198771
ENSG00000275322	hsa-mir-1277	ENSG00000164035
ENSG00000275322	hsa-mir-1277	ENSG00000118515
ENSG00000275322	hsa-mir-1277	ENSG00000162599
ENSG00000275322	hsa-mir-1277	ENSG00000128052
ENSG00000275322	hsa-mir-1277	ENSG00000249242
ENSG00000275322	hsa-mir-1277	ENSG00000132185
ENSG00000275322	hsa-mir-1277	ENSG00000176438
ENSG00000275322	hsa-mir-1277	ENSG00000171115
ENSG00000275322	hsa-mir-1277	ENSG00000081052
ENSG00000275322	hsa-mir-1277	ENSG00000147257
ENSG00000275322	hsa-mir-1277	ENSG00000162894
ENSG00000275322	hsa-mir-1277	ENSG00000269113
ENSG00000275322	hsa-mir-1277	ENSG00000188176
ENSG00000275322	hsa-mir-1277	ENSG00000276409
ENSG00000275322	hsa-mir-1277	ENSG00000118407
ENSG00000275322	hsa-mir-1277	ENSG00000128045
ENSG00000275322	hsa-mir-1277	ENSG00000100767
ENSG00000275322	hsa-mir-1277	ENSG00000066056
ENSG00000275322	hsa-mir-1277	ENSG00000104332
ENSG00000275322	hsa-mir-1277	ENSG00000103647
ENSG00000275322	hsa-mir-1277	ENSG00000065325
ENSG00000275322	hsa-mir-1277	ENSG00000146147
ENSG00000275322	hsa-mir-1277	ENSG00000165379
ENSG00000275322	hsa-mir-1277	ENSG00000010319
ENSG00000275322	hsa-mir-1277	ENSG00000140848
ENSG00000275322	hsa-mir-1277	ENSG00000101265
ENSG00000275322	hsa-mir-1277	ENSG00000129675
ENSG00000275322	hsa-mir-1277	ENSG00000000971
ENSG00000275322	hsa-mir-1277	ENSG00000106991
ENSG00000275322	hsa-mir-1277	ENSG00000171791
ENSG00000275322	hsa-mir-1277	ENSG00000126070
ENSG00000275322	hsa-mir-1277	ENSG00000143028
ENSG00000275322	hsa-mir-1277	ENSG00000038295
ENSG00000275322	hsa-mir-1277	ENSG00000174804
ENSG00000275322	hsa-mir-1277	ENSG00000124749
ENSG00000275322	hsa-mir-1277	ENSG00000185610
ENSG00000275322	hsa-mir-1277	ENSG00000117560
ENSG00000275322	hsa-mir-1277	ENSG00000143344
ENSG00000275322	hsa-mir-1277	ENSG00000100154
ENSG00000275322	hsa-mir-1277	ENSG00000167291
ENSG00000275322	hsa-mir-1277	ENSG00000169744
ENSG00000275322	hsa-mir-1277	ENSG00000137265
ENSG00000275322	hsa-mir-1277	ENSG00000151892
ENSG00000275322	hsa-mir-1277	ENSG00000165424
ENSG00000275322	hsa-mir-1277	ENSG00000107562
ENSG00000275322	hsa-mir-1277	ENSG00000017427
ENSG00000275322	hsa-mir-1277	ENSG00000093144
ENSG00000275322	hsa-mir-1277	ENSG00000241644
ENSG00000275322	hsa-mir-1277	ENSG00000100034
ENSG00000275322	hsa-mir-1277	ENSG00000179348
ENSG00000275322	hsa-mir-1277	ENSG00000125810
ENSG00000275322	hsa-mir-1277	ENSG00000139567
ENSG00000275322	hsa-mir-1277	ENSG00000100285
ENSG00000275322	hsa-mir-1277	ENSG00000027075
ENSG00000275322	hsa-mir-1277	ENSG00000185070
ENSG00000275322	hsa-mir-1277	ENSG00000106948
ENSG00000275322	hsa-mir-1277	ENSG00000134138
ENSG00000275322	hsa-mir-1277	ENSG00000069702
ENSG00000275322	hsa-mir-1277	ENSG00000019991
ENSG00000275322	hsa-mir-1277	ENSG00000122122
ENSG00000275322	hsa-mir-1277	ENSG00000186260
ENSG00000275322	hsa-mir-1277	ENSG00000166501
ENSG00000275322	hsa-mir-1277	ENSG00000102879
ENSG00000275322	hsa-mir-1277	ENSG00000144843
ENSG00000275322	hsa-mir-1277	ENSG00000126785
ENSG00000275322	hsa-mir-1277	ENSG00000164330
ENSG00000275322	hsa-mir-1277	ENSG00000167193
ENSG00000275322	hsa-mir-1277	ENSG00000138061
ENSG00000275322	hsa-mir-1277	ENSG00000198844
ENSG00000275322	hsa-mir-1277	ENSG00000167244
ENSG00000275322	hsa-mir-1277	ENSG00000150510
ENSG00000275322	hsa-mir-1277	ENSG00000174640
ENSG00000275322	hsa-mir-1277	ENSG00000185811
ENSG00000275322	hsa-mir-1277	ENSG00000054803
ENSG00000275322	hsa-mir-1277	ENSG00000150672
ENSG00000275322	hsa-mir-1277	ENSG00000144857
ENSG00000275322	hsa-mir-1277	ENSG00000138735
ENSG00000275322	hsa-mir-1277	ENSG00000154175
ENSG00000275322	hsa-mir-1277	ENSG00000101955
ENSG00000275322	hsa-mir-1277	ENSG00000180828
ENSG00000275322	hsa-mir-1277	ENSG00000151702
ENSG00000275322	hsa-mir-1277	ENSG00000156140
ENSG00000275322	hsa-mir-1277	ENSG00000160199
ENSG00000275322	hsa-mir-1277	ENSG00000166265
ENSG00000275322	hsa-mir-1277	ENSG00000119927
ENSG00000275322	hsa-mir-1277	ENSG00000108001
ENSG00000275322	hsa-mir-1277	ENSG00000069431
ENSG00000275322	hsa-mir-1277	ENSG00000127954
ENSG00000275322	hsa-mir-1277	ENSG00000155966
ENSG00000275322	hsa-mir-1277	ENSG00000115380
ENSG00000275322	hsa-mir-1277	ENSG00000111913
ENSG00000275322	hsa-mir-1277	ENSG00000118432
ENSG00000275322	hsa-mir-1277	ENSG00000148541
ENSG00000275322	hsa-mir-1277	ENSG00000120279
ENSG00000275322	hsa-mir-1277	ENSG00000115252
ENSG00000275322	hsa-mir-1277	ENSG00000111961
ENSG00000275322	hsa-mir-1277	ENSG00000077942
ENSG00000275322	hsa-mir-1277	ENSG00000079257
ENSG00000275322	hsa-mir-1277	ENSG00000168079
ENSG00000275322	hsa-mir-1277	ENSG00000147100
ENSG00000275322	hsa-mir-1277	ENSG00000120616
ENSG00000275322	hsa-mir-1277	ENSG00000179241
ENSG00000275322	hsa-mir-1277	ENSG00000134533
ENSG00000275322	hsa-mir-1277	ENSG00000099260
ENSG00000275322	hsa-mir-1277	ENSG00000170989
ENSG00000275322	hsa-mir-1277	ENSG00000178878
ENSG00000275322	hsa-mir-1277	ENSG00000112936
ENSG00000275322	hsa-mir-1277	ENSG00000134121
ENSG00000275322	hsa-mir-1277	ENSG00000173482
ENSG00000275322	hsa-mir-1277	ENSG00000184347
ENSG00000275322	hsa-mir-1277	ENSG00000175857
ENSG00000275322	hsa-mir-1277	ENSG00000064989
ENSG00000275322	hsa-mir-1277	ENSG00000152583
ENSG00000275322	hsa-mir-1277	ENSG00000126838
ENSG00000275322	hsa-mir-1277	ENSG00000150048
ENSG00000275322	hsa-mir-1277	ENSG00000180353
ENSG00000275322	hsa-mir-1277	ENSG00000174600
ENSG00000275322	hsa-mir-1277	ENSG00000139155
ENSG00000275322	hsa-mir-1277	ENSG00000149575
ENSG00000275322	hsa-mir-1277	ENSG00000007350
ENSG00000275322	hsa-mir-1277	ENSG00000185339
ENSG00000275322	hsa-mir-1277	ENSG00000005381
ENSG00000275322	hsa-mir-1277	ENSG00000168843
ENSG00000275322	hsa-mir-1277	ENSG00000130558
ENSG00000275322	hsa-mir-1277	ENSG00000163508
ENSG00000275322	hsa-mir-1277	ENSG00000126878
ENSG00000275322	hsa-mir-1277	ENSG00000196208
ENSG00000275322	hsa-mir-1277	ENSG00000185551
ENSG00000275322	hsa-mir-1277	ENSG00000115993
ENSG00000275322	hsa-mir-1277	ENSG00000163053
ENSG00000275322	hsa-mir-1277	ENSG00000165194
ENSG00000275322	hsa-mir-1277	ENSG00000134874
ENSG00000275322	hsa-mir-1277	ENSG00000154734
ENSG00000275322	hsa-mir-1277	ENSG00000100060
ENSG00000275322	hsa-mir-1277	ENSG00000182263
ENSG00000275322	hsa-mir-1277	ENSG00000168077
ENSG00000275322	hsa-mir-1277	ENSG00000169031
ENSG00000275322	hsa-mir-1277	ENSG00000182253
ENSG00000275322	hsa-mir-1277	ENSG00000137033
ENSG00000275322	hsa-mir-1277	ENSG00000171408
ENSG00000275322	hsa-mir-1277	ENSG00000197959
ENSG00000275322	hsa-mir-1277	ENSG00000213424
ENSG00000275322	hsa-mir-1277	ENSG00000147862
ENSG00000275322	hsa-mir-1277	ENSG00000181092
ENSG00000275322	hsa-mir-1277	ENSG00000126882
ENSG00000275322	hsa-mir-1277	ENSG00000122420
ENSG00000275322	hsa-mir-1277	ENSG00000018625
ENSG00000275322	hsa-mir-1277	ENSG00000151468
ENSG00000275322	hsa-mir-1277	ENSG00000176435
ENSG00000275322	hsa-mir-1277	ENSG00000198624
ENSG00000275322	hsa-mir-1277	ENSG00000095370
ENSG00000275322	hsa-mir-1277	ENSG00000154330
ENSG00000275322	hsa-mir-1277	ENSG00000133561
ENSG00000275322	hsa-mir-1277	ENSG00000115526
ENSG00000275322	hsa-mir-1277	ENSG00000137509
ENSG00000275322	hsa-mir-1277	ENSG00000156738
ENSG00000275322	hsa-mir-1277	ENSG00000157554
ENSG00000275322	hsa-mir-1277	ENSG00000007908
ENSG00000275322	hsa-mir-1277	ENSG00000169291
ENSG00000275322	hsa-mir-1277	ENSG00000171451
ENSG00000275322	hsa-mir-1277	ENSG00000176293
ENSG00000275322	hsa-mir-1277	ENSG00000173208
ENSG00000275322	hsa-mir-1277	ENSG00000187634
ENSG00000275322	hsa-mir-1277	ENSG00000113263
ENSG00000275322	hsa-mir-1277	ENSG00000153563
ENSG00000275322	hsa-mir-1277	ENSG00000104888
ENSG00000275322	hsa-mir-1277	ENSG00000167895
ENSG00000275322	hsa-mir-1277	ENSG00000135363
ENSG00000275322	hsa-mir-1277	ENSG00000172724
ENSG00000275322	hsa-mir-1277	ENSG00000132688
ENSG00000275322	hsa-mir-1277	ENSG00000174059
ENSG00000275322	hsa-mir-1277	ENSG00000177098
ENSG00000275322	hsa-mir-1277	ENSG00000146090
ENSG00000275322	hsa-mir-1277	ENSG00000162407
ENSG00000275322	hsa-mir-1277	ENSG00000170476
ENSG00000275322	hsa-mir-1277	ENSG00000103994
ENSG00000275322	hsa-mir-1277	ENSG00000064300
ENSG00000275322	hsa-mir-1277	ENSG00000240583
ENSG00000275322	hsa-mir-1277	ENSG00000171608
ENSG00000275322	hsa-mir-1277	ENSG00000101445
ENSG00000275322	hsa-mir-1277	ENSG00000179776
ENSG00000275322	hsa-mir-135b	ENSG00000065325
ENSG00000275322	hsa-mir-135b	ENSG00000018625
ENSG00000275322	hsa-mir-135b	ENSG00000099910
ENSG00000275322	hsa-mir-135b	ENSG00000126882
ENSG00000275322	hsa-mir-135b	ENSG00000122420
ENSG00000275322	hsa-mir-135b	ENSG00000129467
ENSG00000275322	hsa-mir-135b	ENSG00000151468
ENSG00000275322	hsa-mir-135b	ENSG00000137033
ENSG00000275322	hsa-mir-135b	ENSG00000104332
ENSG00000275322	hsa-mir-135b	ENSG00000180353
ENSG00000275322	hsa-mir-135b	ENSG00000172889
ENSG00000275322	hsa-mir-135b	ENSG00000174600
ENSG00000275322	hsa-mir-135b	ENSG00000139155
ENSG00000275322	hsa-mir-135b	ENSG00000145708
ENSG00000275322	hsa-mir-135b	ENSG00000149575
ENSG00000275322	hsa-mir-135b	ENSG00000007350
ENSG00000275322	hsa-mir-135b	ENSG00000185339
ENSG00000275322	hsa-mir-135b	ENSG00000173208
ENSG00000275322	hsa-mir-135b	ENSG00000168843
ENSG00000275322	hsa-mir-135b	ENSG00000198771
ENSG00000275322	hsa-mir-135b	ENSG00000137265
ENSG00000275322	hsa-mir-135b	ENSG00000205269
ENSG00000275322	hsa-mir-135b	ENSG00000151892
ENSG00000275322	hsa-mir-135b	ENSG00000165424
ENSG00000275322	hsa-mir-135b	ENSG00000107562
ENSG00000275322	hsa-mir-135b	ENSG00000017427
ENSG00000275322	hsa-mir-135b	ENSG00000241644
ENSG00000275322	hsa-mir-135b	ENSG00000184113
ENSG00000275322	hsa-mir-135b	ENSG00000100034
ENSG00000275322	hsa-mir-135b	ENSG00000179348
ENSG00000275322	hsa-mir-135b	ENSG00000125810
ENSG00000275322	hsa-mir-135b	ENSG00000139567
ENSG00000275322	hsa-mir-135b	ENSG00000168874
ENSG00000275322	hsa-mir-135b	ENSG00000183741
ENSG00000275322	hsa-mir-135b	ENSG00000100285
ENSG00000275322	hsa-mir-135b	ENSG00000100014
ENSG00000275322	hsa-mir-135b	ENSG00000103647
ENSG00000275322	hsa-mir-135b	ENSG00000027075
ENSG00000275322	hsa-mir-135b	ENSG00000165548
ENSG00000275322	hsa-mir-135b	ENSG00000185070
ENSG00000275322	hsa-mir-135b	ENSG00000186493
ENSG00000275322	hsa-mir-135b	ENSG00000112320
ENSG00000275322	hsa-mir-135b	ENSG00000111961
ENSG00000275322	hsa-mir-135b	ENSG00000176435
ENSG00000275322	hsa-mir-135b	ENSG00000198624
ENSG00000275322	hsa-mir-135b	ENSG00000175857
ENSG00000275322	hsa-mir-135b	ENSG00000064989
ENSG00000275322	hsa-mir-135b	ENSG00000152583
ENSG00000275322	hsa-mir-135b	ENSG00000126838
ENSG00000275322	hsa-mir-135b	ENSG00000150048
ENSG00000275322	hsa-mir-135b	ENSG00000107719
ENSG00000275322	hsa-mir-135b	ENSG00000174804
ENSG00000275322	hsa-mir-135b	ENSG00000112175
ENSG00000275322	hsa-mir-135b	ENSG00000124749
ENSG00000275322	hsa-mir-135b	ENSG00000185610
ENSG00000275322	hsa-mir-135b	ENSG00000165995
ENSG00000275322	hsa-mir-135b	ENSG00000117560
ENSG00000275322	hsa-mir-135b	ENSG00000143344
ENSG00000275322	hsa-mir-135b	ENSG00000134817
ENSG00000275322	hsa-mir-135b	ENSG00000133083
ENSG00000275322	hsa-mir-135b	ENSG00000117091
ENSG00000275322	hsa-mir-135b	ENSG00000084628
ENSG00000275322	hsa-mir-135b	ENSG00000105538
ENSG00000275322	hsa-mir-135b	ENSG00000160321
ENSG00000275322	hsa-mir-135b	ENSG00000187122
ENSG00000275322	hsa-mir-135b	ENSG00000196109
ENSG00000275322	hsa-mir-135b	ENSG00000188906
ENSG00000275322	hsa-mir-135b	ENSG00000078596
ENSG00000275322	hsa-mir-135b	ENSG00000162706
ENSG00000275322	hsa-mir-135b	ENSG00000168309
ENSG00000275322	hsa-mir-135b	ENSG00000186265
ENSG00000275322	hsa-mir-135b	ENSG00000128045
ENSG00000275322	hsa-mir-135b	ENSG00000166922
ENSG00000275322	hsa-mir-135b	ENSG00000170011
ENSG00000275322	hsa-mir-135b	ENSG00000074660
ENSG00000275322	hsa-mir-135b	ENSG00000100767
ENSG00000275322	hsa-mir-135b	ENSG00000075035
ENSG00000275322	hsa-mir-135b	ENSG00000142347
ENSG00000275322	hsa-mir-135b	ENSG00000117834
ENSG00000275322	hsa-mir-135b	ENSG00000167193
ENSG00000275322	hsa-mir-135b	ENSG00000138061
ENSG00000275322	hsa-mir-135b	ENSG00000189050
ENSG00000275322	hsa-mir-135b	ENSG00000198844
ENSG00000275322	hsa-mir-135b	ENSG00000187607
ENSG00000275322	hsa-mir-135b	ENSG00000150712
ENSG00000275322	hsa-mir-135b	ENSG00000171791
ENSG00000275322	hsa-mir-135b	ENSG00000162551
ENSG00000275322	hsa-mir-135b	ENSG00000126070
ENSG00000275322	hsa-mir-135b	ENSG00000122484
ENSG00000275322	hsa-mir-135b	ENSG00000143028
ENSG00000275322	hsa-mir-135b	ENSG00000179909
ENSG00000275322	hsa-mir-135b	ENSG00000038295
ENSG00000275322	hsa-mir-135b	ENSG00000157554
ENSG00000275322	hsa-mir-135b	ENSG00000102409
ENSG00000275322	hsa-mir-135b	ENSG00000135744
ENSG00000275322	hsa-mir-135b	ENSG00000162408
ENSG00000275322	hsa-mir-135b	ENSG00000007908
ENSG00000275322	hsa-mir-135b	ENSG00000169291
ENSG00000275322	hsa-mir-135b	ENSG00000171451
ENSG00000275322	hsa-mir-135b	ENSG00000101955
ENSG00000275322	hsa-mir-135b	ENSG00000180828
ENSG00000275322	hsa-mir-135b	ENSG00000151702
ENSG00000275322	hsa-mir-135b	ENSG00000005381
ENSG00000275322	hsa-mir-135b	ENSG00000113263
ENSG00000275322	hsa-mir-135b	ENSG00000153563
ENSG00000275322	hsa-mir-135b	ENSG00000104888
ENSG00000275322	hsa-mir-135b	ENSG00000135363
ENSG00000275322	hsa-mir-135b	ENSG00000152689
ENSG00000275322	hsa-mir-135b	ENSG00000172724
ENSG00000275322	hsa-mir-135b	ENSG00000100604
ENSG00000275322	hsa-mir-135b	ENSG00000132688
ENSG00000275322	hsa-mir-135b	ENSG00000174059
ENSG00000275322	hsa-mir-135b	ENSG00000111077
ENSG00000275322	hsa-mir-135b	ENSG00000177098
ENSG00000275322	hsa-mir-135b	ENSG00000146090
ENSG00000275322	hsa-mir-135b	ENSG00000167011
ENSG00000275322	hsa-mir-135b	ENSG00000066056
ENSG00000275322	hsa-mir-135b	ENSG00000168918
ENSG00000275322	hsa-mir-135b	ENSG00000275152
ENSG00000275322	hsa-mir-135b	ENSG00000170476
ENSG00000275322	hsa-mir-135b	ENSG00000187634
ENSG00000275322	hsa-mir-135b	ENSG00000164638
ENSG00000275322	hsa-mir-135b	ENSG00000240583
ENSG00000275322	hsa-mir-135b	ENSG00000135424
ENSG00000275322	hsa-mir-135b	ENSG00000141068
ENSG00000275322	hsa-mir-135b	ENSG00000118271
ENSG00000275322	hsa-mir-135b	ENSG00000198053
ENSG00000275322	hsa-mir-135b	ENSG00000100413
ENSG00000275322	hsa-mir-135b	ENSG00000077942
ENSG00000275322	hsa-mir-135b	ENSG00000251322
ENSG00000275322	hsa-mir-135b	ENSG00000079257
ENSG00000275322	hsa-mir-135b	ENSG00000168079
ENSG00000275322	hsa-mir-135b	ENSG00000160219
ENSG00000275322	hsa-mir-135b	ENSG00000147100
ENSG00000275322	hsa-mir-135b	ENSG00000120616
ENSG00000275322	hsa-mir-135b	ENSG00000048740
ENSG00000275322	hsa-mir-135b	ENSG00000179241
ENSG00000275322	hsa-mir-135b	ENSG00000134533
ENSG00000275322	hsa-mir-135b	ENSG00000099260
ENSG00000275322	hsa-mir-135b	ENSG00000170989
ENSG00000275322	hsa-mir-135b	ENSG00000117461
ENSG00000275322	hsa-mir-135b	ENSG00000197852
ENSG00000275322	hsa-mir-135b	ENSG00000178878
ENSG00000275322	hsa-mir-135b	ENSG00000112936
ENSG00000275322	hsa-mir-135b	ENSG00000134121
ENSG00000275322	hsa-mir-135b	ENSG00000170561
ENSG00000275322	hsa-mir-135b	ENSG00000173482
ENSG00000275322	hsa-mir-135b	ENSG00000184347
ENSG00000275322	hsa-mir-135b	ENSG00000150510
ENSG00000275322	hsa-mir-135b	ENSG00000174640
ENSG00000275322	hsa-mir-135b	ENSG00000185811
ENSG00000275322	hsa-mir-135b	ENSG00000105784
ENSG00000275322	hsa-mir-135b	ENSG00000054803
ENSG00000275322	hsa-mir-135b	ENSG00000150672
ENSG00000275322	hsa-mir-135b	ENSG00000144857
ENSG00000275322	hsa-mir-135b	ENSG00000105483
ENSG00000275322	hsa-mir-135b	ENSG00000176293
ENSG00000275322	hsa-mir-135b	ENSG00000196814
ENSG00000275322	hsa-mir-135b	ENSG00000167081
ENSG00000275322	hsa-mir-135b	ENSG00000130558
ENSG00000275322	hsa-mir-135b	ENSG00000163508
ENSG00000275322	hsa-mir-135b	ENSG00000138964
ENSG00000275322	hsa-mir-135b	ENSG00000126878
ENSG00000275322	hsa-mir-135b	ENSG00000196208
ENSG00000275322	hsa-mir-135b	ENSG00000163606
ENSG00000275322	hsa-mir-135b	ENSG00000185551
ENSG00000275322	hsa-mir-135b	ENSG00000115993
ENSG00000275322	hsa-mir-135b	ENSG00000054356
ENSG00000275322	hsa-mir-135b	ENSG00000163053
ENSG00000275322	hsa-mir-135b	ENSG00000165194
ENSG00000275322	hsa-mir-135b	ENSG00000180096
ENSG00000275322	hsa-mir-135b	ENSG00000003096
ENSG00000275322	hsa-mir-135b	ENSG00000071243
ENSG00000275322	hsa-mir-135b	ENSG00000128645
ENSG00000275322	hsa-mir-135b	ENSG00000134874
ENSG00000275322	hsa-mir-135b	ENSG00000154734
ENSG00000275322	hsa-mir-135b	ENSG00000099954
ENSG00000275322	hsa-mir-135b	ENSG00000182263
ENSG00000275322	hsa-mir-135b	ENSG00000136634
ENSG00000275322	hsa-mir-135b	ENSG00000168077
ENSG00000275322	hsa-mir-135b	ENSG00000106948
ENSG00000275322	hsa-mir-135b	ENSG00000175764
ENSG00000275322	hsa-mir-135b	ENSG00000136011
ENSG00000275322	hsa-mir-135b	ENSG00000089169
ENSG00000275322	hsa-mir-135b	ENSG00000134138
ENSG00000275322	hsa-mir-135b	ENSG00000069702
ENSG00000275322	hsa-mir-135b	ENSG00000019991
ENSG00000275322	hsa-mir-135b	ENSG00000122122
ENSG00000275322	hsa-mir-135b	ENSG00000162430
ENSG00000275322	hsa-mir-135b	ENSG00000084652
ENSG00000275322	hsa-mir-135b	ENSG00000186260
ENSG00000275322	hsa-mir-135b	ENSG00000166501
ENSG00000275322	hsa-mir-135b	ENSG00000102879
ENSG00000275322	hsa-mir-135b	ENSG00000144843
ENSG00000275322	hsa-mir-135b	ENSG00000127804
ENSG00000275322	hsa-mir-135b	ENSG00000126785
ENSG00000275322	hsa-mir-135b	ENSG00000100626
ENSG00000275322	hsa-mir-135b	ENSG00000164330
ENSG00000275322	hsa-mir-135b	ENSG00000143772
ENSG00000275322	hsa-mir-135b	ENSG00000186197
ENSG00000275322	hsa-mir-135b	ENSG00000103994
ENSG00000275322	hsa-mir-135b	ENSG00000064300
ENSG00000275322	hsa-mir-135b	ENSG00000095370
ENSG00000275322	hsa-mir-135b	ENSG00000154330
ENSG00000275322	hsa-mir-135b	ENSG00000135218
ENSG00000275322	hsa-mir-135b	ENSG00000196263
ENSG00000275322	hsa-mir-135b	ENSG00000186487
ENSG00000275322	hsa-mir-135b	ENSG00000133561
ENSG00000275322	hsa-mir-135b	ENSG00000092421
ENSG00000275322	hsa-mir-135b	ENSG00000115526
ENSG00000275322	hsa-mir-135b	ENSG00000137509
ENSG00000275322	hsa-mir-135b	ENSG00000156738
ENSG00000275322	hsa-mir-135b	ENSG00000185432
ENSG00000275322	hsa-mir-135b	ENSG00000148468
ENSG00000275322	hsa-mir-135b	ENSG00000112425
ENSG00000275322	hsa-mir-135b	ENSG00000106236
ENSG00000275322	hsa-mir-135b	ENSG00000137672
ENSG00000275322	hsa-mir-135b	ENSG00000154133
ENSG00000275322	hsa-mir-135b	ENSG00000005302
ENSG00000275322	hsa-mir-135b	ENSG00000108381
ENSG00000275322	hsa-mir-135b	ENSG00000168497
ENSG00000275322	hsa-mir-135b	ENSG00000151474
ENSG00000275322	hsa-mir-135b	ENSG00000136732
ENSG00000275322	hsa-mir-135b	ENSG00000146147
ENSG00000275322	hsa-mir-135b	ENSG00000116016
ENSG00000275322	hsa-mir-135b	ENSG00000118515
ENSG00000275322	hsa-mir-135b	ENSG00000162599
ENSG00000275322	hsa-mir-135b	ENSG00000128052
ENSG00000275322	hsa-mir-135b	ENSG00000065413
ENSG00000275322	hsa-mir-135b	ENSG00000249242
ENSG00000275322	hsa-mir-135b	ENSG00000132185
ENSG00000275322	hsa-mir-135b	ENSG00000176438
ENSG00000275322	hsa-mir-135b	ENSG00000189056
ENSG00000275322	hsa-mir-135b	ENSG00000171115
ENSG00000275322	hsa-mir-135b	ENSG00000105278
ENSG00000275322	hsa-mir-135b	ENSG00000081052
ENSG00000275322	hsa-mir-135b	ENSG00000104967
ENSG00000275322	hsa-mir-135b	ENSG00000066735
ENSG00000275322	hsa-mir-135b	ENSG00000100867
ENSG00000275322	hsa-mir-135b	ENSG00000147257
ENSG00000275322	hsa-mir-135b	ENSG00000102048
ENSG00000275322	hsa-mir-135b	ENSG00000156687
ENSG00000275322	hsa-mir-135b	ENSG00000091428
ENSG00000275322	hsa-mir-135b	ENSG00000162894
ENSG00000275322	hsa-mir-135b	ENSG00000269113
ENSG00000275322	hsa-mir-135b	ENSG00000100321
ENSG00000275322	hsa-mir-135b	ENSG00000124615
ENSG00000275322	hsa-mir-135b	ENSG00000188176
ENSG00000275322	hsa-mir-135b	ENSG00000276409
ENSG00000275322	hsa-mir-135b	ENSG00000118407
ENSG00000275322	hsa-mir-135b	ENSG00000111877
ENSG00000275322	hsa-mir-135b	ENSG00000148798
ENSG00000275322	hsa-mir-135b	ENSG00000005108
ENSG00000275322	hsa-mir-135b	ENSG00000127954
ENSG00000275322	hsa-mir-135b	ENSG00000184677
ENSG00000275322	hsa-mir-135b	ENSG00000184005
ENSG00000275322	hsa-mir-135b	ENSG00000155966
ENSG00000275322	hsa-mir-135b	ENSG00000115380
ENSG00000275322	hsa-mir-135b	ENSG00000111913
ENSG00000275322	hsa-mir-135b	ENSG00000118432
ENSG00000275322	hsa-mir-135b	ENSG00000148541
ENSG00000275322	hsa-mir-135b	ENSG00000120279
ENSG00000275322	hsa-mir-135b	ENSG00000115252
ENSG00000275322	hsa-mir-135b	ENSG00000169031
ENSG00000275322	hsa-mir-135b	ENSG00000085563
ENSG00000275322	hsa-mir-135b	ENSG00000165379
ENSG00000275322	hsa-mir-135b	ENSG00000010319
ENSG00000275322	hsa-mir-135b	ENSG00000184702
ENSG00000275322	hsa-mir-135b	ENSG00000101265
ENSG00000275322	hsa-mir-135b	ENSG00000139194
ENSG00000275322	hsa-mir-135b	ENSG00000132563
ENSG00000275322	hsa-mir-135b	ENSG00000129675
ENSG00000275322	hsa-mir-135b	ENSG00000000971
ENSG00000275322	hsa-mir-135b	ENSG00000106991
ENSG00000275322	hsa-mir-135b	ENSG00000187922
ENSG00000275322	hsa-mir-135b	ENSG00000162367
ENSG00000275322	hsa-mir-135b	ENSG00000136160
ENSG00000275322	hsa-mir-135b	ENSG00000101347
ENSG00000275322	hsa-mir-135b	ENSG00000124160
ENSG00000275322	hsa-mir-135b	ENSG00000138735
ENSG00000275322	hsa-mir-135b	ENSG00000154175
ENSG00000275322	hsa-mir-135b	ENSG00000100154
ENSG00000275322	hsa-mir-135b	ENSG00000167291
ENSG00000275322	hsa-mir-135b	ENSG00000169744
ENSG00000275322	hsa-mir-135b	ENSG00000156140
ENSG00000275322	hsa-mir-135b	ENSG00000160199
ENSG00000275322	hsa-mir-135b	ENSG00000166265
ENSG00000275322	hsa-mir-135b	ENSG00000119927
ENSG00000275322	hsa-mir-135b	ENSG00000108001
ENSG00000275322	hsa-mir-135b	ENSG00000147408
ENSG00000275322	hsa-mir-135b	ENSG00000171126
ENSG00000275322	hsa-mir-135b	ENSG00000069431
ENSG00000275322	hsa-mir-135b	ENSG00000074706
ENSG00000275322	hsa-mir-135b	ENSG00000196616
ENSG00000275322	hsa-mir-135b	ENSG00000164035
ENSG00000275322	hsa-mir-135b	ENSG00000140092
ENSG00000275322	hsa-mir-135b	ENSG00000188070
ENSG00000275322	hsa-mir-135b	ENSG00000058404
ENSG00000275322	hsa-mir-135b	ENSG00000174004
ENSG00000275322	hsa-mir-135b	ENSG00000168481
ENSG00000275322	hsa-mir-135b	ENSG00000111341
ENSG00000275322	hsa-mir-135b	ENSG00000141338
ENSG00000275322	hsa-mir-135b	ENSG00000124493
ENSG00000275322	hsa-mir-135b	ENSG00000155962
ENSG00000275322	hsa-mir-135b	ENSG00000182253
ENSG00000275322	hsa-mir-135b	ENSG00000171608
ENSG00000275322	hsa-mir-135b	ENSG00000171408
ENSG00000275322	hsa-mir-135b	ENSG00000182287
ENSG00000275322	hsa-mir-135b	ENSG00000197959
ENSG00000275322	hsa-mir-135b	ENSG00000147003
ENSG00000275322	hsa-mir-135b	ENSG00000213424
ENSG00000275322	hsa-mir-135b	ENSG00000147862
ENSG00000275322	hsa-mir-135b	ENSG00000169933
ENSG00000275322	hsa-mir-135b	ENSG00000181092
ENSG00000275322	hsa-mir-135b	ENSG00000101445
ENSG00000275322	hsa-mir-135b	ENSG00000179776
ENSG00000275322	hsa-mir-135b	ENSG00000186575
ENSG00000275322	hsa-mir-135b	ENSG00000162407
ENSG00000275322	hsa-mir-135b	ENSG00000130783
ENSG00000275322	hsa-mir-135b	ENSG00000100351
ENSG00000275322	hsa-mir-135b	ENSG00000122224
ENSG00000275322	hsa-mir-135b	ENSG00000126861
ENSG00000275322	hsa-mir-135b	ENSG00000162892
ENSG00000275322	hsa-mir-135b	ENSG00000164849
ENSG00000275322	hsa-mir-135b	ENSG00000223802
ENSG00000275322	hsa-mir-135b	ENSG00000148411
ENSG00000275322	hsa-mir-135b	ENSG00000133574
ENSG00000275322	hsa-mir-135b	ENSG00000162618
ENSG00000275322	hsa-mir-135b	ENSG00000114948
ENSG00000275322	hsa-mir-135b	ENSG00000112308
ENSG00000275322	hsa-mir-135b	ENSG00000111879
ENSG00000099869	hsa-mir-141	ENSG00000120616
ENSG00000099869	hsa-mir-141	ENSG00000048740
ENSG00000099869	hsa-mir-141	ENSG00000179241
ENSG00000099869	hsa-mir-141	ENSG00000134533
ENSG00000099869	hsa-mir-141	ENSG00000127325
ENSG00000099869	hsa-mir-141	ENSG00000099260
ENSG00000099869	hsa-mir-141	ENSG00000170989
ENSG00000099869	hsa-mir-141	ENSG00000117461
ENSG00000099869	hsa-mir-141	ENSG00000197852
ENSG00000099869	hsa-mir-141	ENSG00000178878
ENSG00000099869	hsa-mir-141	ENSG00000112936
ENSG00000099869	hsa-mir-141	ENSG00000134121
ENSG00000099869	hsa-mir-141	ENSG00000173482
ENSG00000099869	hsa-mir-141	ENSG00000184347
ENSG00000099869	hsa-mir-141	ENSG00000150510
ENSG00000099869	hsa-mir-141	ENSG00000174640
ENSG00000099869	hsa-mir-141	ENSG00000185811
ENSG00000099869	hsa-mir-141	ENSG00000105784
ENSG00000099869	hsa-mir-141	ENSG00000054803
ENSG00000099869	hsa-mir-141	ENSG00000150672
ENSG00000099869	hsa-mir-141	ENSG00000144857
ENSG00000099869	hsa-mir-141	ENSG00000105483
ENSG00000099869	hsa-mir-141	ENSG00000138735
ENSG00000099869	hsa-mir-141	ENSG00000154175
ENSG00000099869	hsa-mir-141	ENSG00000196814
ENSG00000099869	hsa-mir-141	ENSG00000167081
ENSG00000099869	hsa-mir-141	ENSG00000130558
ENSG00000099869	hsa-mir-141	ENSG00000163508
ENSG00000099869	hsa-mir-141	ENSG00000138964
ENSG00000099869	hsa-mir-141	ENSG00000126878
ENSG00000099869	hsa-mir-141	ENSG00000196208
ENSG00000099869	hsa-mir-141	ENSG00000163606
ENSG00000099869	hsa-mir-141	ENSG00000185551
ENSG00000099869	hsa-mir-141	ENSG00000115993
ENSG00000099869	hsa-mir-141	ENSG00000163053
ENSG00000099869	hsa-mir-141	ENSG00000165194
ENSG00000099869	hsa-mir-141	ENSG00000180096
ENSG00000099869	hsa-mir-141	ENSG00000003096
ENSG00000099869	hsa-mir-141	ENSG00000071243
ENSG00000099869	hsa-mir-141	ENSG00000128645
ENSG00000099869	hsa-mir-141	ENSG00000134874
ENSG00000099869	hsa-mir-141	ENSG00000154734
ENSG00000099869	hsa-mir-141	ENSG00000100060
ENSG00000099869	hsa-mir-141	ENSG00000099954
ENSG00000099869	hsa-mir-141	ENSG00000182263
ENSG00000099869	hsa-mir-141	ENSG00000136634
ENSG00000099869	hsa-mir-141	ENSG00000168077
ENSG00000099869	hsa-mir-141	ENSG00000106948
ENSG00000099869	hsa-mir-141	ENSG00000175764
ENSG00000099869	hsa-mir-141	ENSG00000136011
ENSG00000099869	hsa-mir-141	ENSG00000089169
ENSG00000099869	hsa-mir-141	ENSG00000134138
ENSG00000099869	hsa-mir-141	ENSG00000069702
ENSG00000099869	hsa-mir-141	ENSG00000019991
ENSG00000099869	hsa-mir-141	ENSG00000122122
ENSG00000099869	hsa-mir-141	ENSG00000162430
ENSG00000099869	hsa-mir-141	ENSG00000084652
ENSG00000099869	hsa-mir-141	ENSG00000186260
ENSG00000099869	hsa-mir-141	ENSG00000166501
ENSG00000099869	hsa-mir-141	ENSG00000102879
ENSG00000099869	hsa-mir-141	ENSG00000144843
ENSG00000099869	hsa-mir-141	ENSG00000127804
ENSG00000099869	hsa-mir-141	ENSG00000126785
ENSG00000099869	hsa-mir-141	ENSG00000100626
ENSG00000099869	hsa-mir-141	ENSG00000164330
ENSG00000099869	hsa-mir-141	ENSG00000142347
ENSG00000099869	hsa-mir-141	ENSG00000167193
ENSG00000099869	hsa-mir-141	ENSG00000138061
ENSG00000099869	hsa-mir-141	ENSG00000189050
ENSG00000099869	hsa-mir-141	ENSG00000198844
ENSG00000099869	hsa-mir-141	ENSG00000187607
ENSG00000099869	hsa-mir-141	ENSG00000167244
ENSG00000099869	hsa-mir-141	ENSG00000171791
ENSG00000099869	hsa-mir-141	ENSG00000162551
ENSG00000099869	hsa-mir-141	ENSG00000126070
ENSG00000099869	hsa-mir-141	ENSG00000122484
ENSG00000099869	hsa-mir-141	ENSG00000143028
ENSG00000099869	hsa-mir-141	ENSG00000179909
ENSG00000099869	hsa-mir-141	ENSG00000136490
ENSG00000099869	hsa-mir-141	ENSG00000038295
ENSG00000099869	hsa-mir-141	ENSG00000107719
ENSG00000099869	hsa-mir-141	ENSG00000174804
ENSG00000099869	hsa-mir-141	ENSG00000112175
ENSG00000099869	hsa-mir-141	ENSG00000124749
ENSG00000099869	hsa-mir-141	ENSG00000185610
ENSG00000099869	hsa-mir-141	ENSG00000117560
ENSG00000099869	hsa-mir-141	ENSG00000143344
ENSG00000099869	hsa-mir-141	ENSG00000134817
ENSG00000099869	hsa-mir-141	ENSG00000198771
ENSG00000099869	hsa-mir-141	ENSG00000112679
ENSG00000099869	hsa-mir-141	ENSG00000137265
ENSG00000099869	hsa-mir-141	ENSG00000205269
ENSG00000099869	hsa-mir-141	ENSG00000151892
ENSG00000099869	hsa-mir-141	ENSG00000165424
ENSG00000099869	hsa-mir-141	ENSG00000107562
ENSG00000099869	hsa-mir-141	ENSG00000017427
ENSG00000099869	hsa-mir-141	ENSG00000093144
ENSG00000099869	hsa-mir-141	ENSG00000241644
ENSG00000099869	hsa-mir-141	ENSG00000184113
ENSG00000099869	hsa-mir-141	ENSG00000100034
ENSG00000099869	hsa-mir-141	ENSG00000179348
ENSG00000099869	hsa-mir-141	ENSG00000125810
ENSG00000099869	hsa-mir-141	ENSG00000139567
ENSG00000099869	hsa-mir-141	ENSG00000168874
ENSG00000099869	hsa-mir-141	ENSG00000183741
ENSG00000099869	hsa-mir-141	ENSG00000100285
ENSG00000099869	hsa-mir-141	ENSG00000100014
ENSG00000099869	hsa-mir-141	ENSG00000075035
ENSG00000099869	hsa-mir-141	ENSG00000027075
ENSG00000099869	hsa-mir-141	ENSG00000185070
ENSG00000099869	hsa-mir-141	ENSG00000112320
ENSG00000099869	hsa-mir-141	ENSG00000111961
ENSG00000099869	hsa-mir-141	ENSG00000141068
ENSG00000099869	hsa-mir-141	ENSG00000198053
ENSG00000099869	hsa-mir-141	ENSG00000100413
ENSG00000099869	hsa-mir-141	ENSG00000077942
ENSG00000099869	hsa-mir-141	ENSG00000251322
ENSG00000099869	hsa-mir-141	ENSG00000079257
ENSG00000099869	hsa-mir-141	ENSG00000168079
ENSG00000099869	hsa-mir-141	ENSG00000160219
ENSG00000099869	hsa-mir-141	ENSG00000147100
ENSG00000099869	hsa-mir-141	ENSG00000136732
ENSG00000099869	hsa-mir-141	ENSG00000146147
ENSG00000099869	hsa-mir-141	ENSG00000085563
ENSG00000099869	hsa-mir-141	ENSG00000165379
ENSG00000099869	hsa-mir-141	ENSG00000010319
ENSG00000099869	hsa-mir-141	ENSG00000140848
ENSG00000099869	hsa-mir-141	ENSG00000184702
ENSG00000099869	hsa-mir-141	ENSG00000101265
ENSG00000099869	hsa-mir-141	ENSG00000139194
ENSG00000099869	hsa-mir-141	ENSG00000132563
ENSG00000099869	hsa-mir-141	ENSG00000129675
ENSG00000099869	hsa-mir-141	ENSG00000000971
ENSG00000099869	hsa-mir-141	ENSG00000106991
ENSG00000099869	hsa-mir-141	ENSG00000187922
ENSG00000099869	hsa-mir-141	ENSG00000162367
ENSG00000099869	hsa-mir-141	ENSG00000136160
ENSG00000099869	hsa-mir-141	ENSG00000101347
ENSG00000099869	hsa-mir-141	ENSG00000122224
ENSG00000099869	hsa-mir-141	ENSG00000126861
ENSG00000099869	hsa-mir-141	ENSG00000162892
ENSG00000099869	hsa-mir-141	ENSG00000164849
ENSG00000099869	hsa-mir-141	ENSG00000223802
ENSG00000099869	hsa-mir-141	ENSG00000148411
ENSG00000099869	hsa-mir-141	ENSG00000133574
ENSG00000099869	hsa-mir-141	ENSG00000100154
ENSG00000099869	hsa-mir-141	ENSG00000167291
ENSG00000099869	hsa-mir-141	ENSG00000169744
ENSG00000099869	hsa-mir-141	ENSG00000156140
ENSG00000099869	hsa-mir-141	ENSG00000160199
ENSG00000099869	hsa-mir-141	ENSG00000166265
ENSG00000099869	hsa-mir-141	ENSG00000119927
ENSG00000099869	hsa-mir-141	ENSG00000108001
ENSG00000099869	hsa-mir-141	ENSG00000147408
ENSG00000099869	hsa-mir-141	ENSG00000069431
ENSG00000099869	hsa-mir-141	ENSG00000074706
ENSG00000099869	hsa-mir-141	ENSG00000127954
ENSG00000099869	hsa-mir-141	ENSG00000116560
ENSG00000099869	hsa-mir-141	ENSG00000184677
ENSG00000099869	hsa-mir-141	ENSG00000184005
ENSG00000099869	hsa-mir-141	ENSG00000155966
ENSG00000099869	hsa-mir-141	ENSG00000115380
ENSG00000099869	hsa-mir-141	ENSG00000111913
ENSG00000099869	hsa-mir-141	ENSG00000118432
ENSG00000099869	hsa-mir-141	ENSG00000148541
ENSG00000099869	hsa-mir-141	ENSG00000120279
ENSG00000099869	hsa-mir-141	ENSG00000115252
ENSG00000099869	hsa-mir-141	ENSG00000169031
ENSG00000099869	hsa-mir-141	ENSG00000182253
ENSG00000099869	hsa-mir-141	ENSG00000137033
ENSG00000099869	hsa-mir-141	ENSG00000171408
ENSG00000099869	hsa-mir-141	ENSG00000182287
ENSG00000099869	hsa-mir-141	ENSG00000197959
ENSG00000099869	hsa-mir-141	ENSG00000213424
ENSG00000099869	hsa-mir-141	ENSG00000147862
ENSG00000099869	hsa-mir-141	ENSG00000169933
ENSG00000099869	hsa-mir-141	ENSG00000181092
ENSG00000099869	hsa-mir-141	ENSG00000101445
ENSG00000099869	hsa-mir-141	ENSG00000179776
ENSG00000099869	hsa-mir-141	ENSG00000186575
ENSG00000099869	hsa-mir-141	ENSG00000162407
ENSG00000099869	hsa-mir-141	ENSG00000171608
ENSG00000099869	hsa-mir-141	ENSG00000143772
ENSG00000099869	hsa-mir-141	ENSG00000186197
ENSG00000099869	hsa-mir-141	ENSG00000103994
ENSG00000099869	hsa-mir-141	ENSG00000064300
ENSG00000099869	hsa-mir-141	ENSG00000095370
ENSG00000099869	hsa-mir-141	ENSG00000257524
ENSG00000099869	hsa-mir-141	ENSG00000154330
ENSG00000099869	hsa-mir-141	ENSG00000135218
ENSG00000099869	hsa-mir-141	ENSG00000196263
ENSG00000099869	hsa-mir-141	ENSG00000133561
ENSG00000099869	hsa-mir-141	ENSG00000115526
ENSG00000099869	hsa-mir-141	ENSG00000137509
ENSG00000099869	hsa-mir-141	ENSG00000156738
ENSG00000099869	hsa-mir-141	ENSG00000185432
ENSG00000099869	hsa-mir-141	ENSG00000157554
ENSG00000099869	hsa-mir-141	ENSG00000102409
ENSG00000099869	hsa-mir-141	ENSG00000135744
ENSG00000099869	hsa-mir-141	ENSG00000162408
ENSG00000099869	hsa-mir-141	ENSG00000007908
ENSG00000099869	hsa-mir-141	ENSG00000169291
ENSG00000099869	hsa-mir-141	ENSG00000171451
ENSG00000099869	hsa-mir-141	ENSG00000101955
ENSG00000099869	hsa-mir-141	ENSG00000180828
ENSG00000099869	hsa-mir-141	ENSG00000151702
ENSG00000099869	hsa-mir-141	ENSG00000005381
ENSG00000099869	hsa-mir-141	ENSG00000116016
ENSG00000099869	hsa-mir-141	ENSG00000118515
ENSG00000099869	hsa-mir-141	ENSG00000162599
ENSG00000099869	hsa-mir-141	ENSG00000128052
ENSG00000099869	hsa-mir-141	ENSG00000065413
ENSG00000099869	hsa-mir-141	ENSG00000249242
ENSG00000099869	hsa-mir-141	ENSG00000132185
ENSG00000099869	hsa-mir-141	ENSG00000176438
ENSG00000099869	hsa-mir-141	ENSG00000189056
ENSG00000099869	hsa-mir-141	ENSG00000171115
ENSG00000099869	hsa-mir-141	ENSG00000105278
ENSG00000099869	hsa-mir-141	ENSG00000081052
ENSG00000099869	hsa-mir-141	ENSG00000104967
ENSG00000099869	hsa-mir-141	ENSG00000066735
ENSG00000099869	hsa-mir-141	ENSG00000147257
ENSG00000099869	hsa-mir-141	ENSG00000102048
ENSG00000099869	hsa-mir-141	ENSG00000091428
ENSG00000099869	hsa-mir-141	ENSG00000162894
ENSG00000099869	hsa-mir-141	ENSG00000269113
ENSG00000099869	hsa-mir-141	ENSG00000124615
ENSG00000099869	hsa-mir-141	ENSG00000188176
ENSG00000099869	hsa-mir-141	ENSG00000276409
ENSG00000099869	hsa-mir-141	ENSG00000118407
ENSG00000099869	hsa-mir-141	ENSG00000111877
ENSG00000099869	hsa-mir-141	ENSG00000148798
ENSG00000099869	hsa-mir-141	ENSG00000005108
ENSG00000099869	hsa-mir-141	ENSG00000112425
ENSG00000099869	hsa-mir-141	ENSG00000006128
ENSG00000099869	hsa-mir-141	ENSG00000137672
ENSG00000099869	hsa-mir-141	ENSG00000154133
ENSG00000099869	hsa-mir-141	ENSG00000117598
ENSG00000099869	hsa-mir-141	ENSG00000005302
ENSG00000099869	hsa-mir-141	ENSG00000108381
ENSG00000099869	hsa-mir-141	ENSG00000168497
ENSG00000099869	hsa-mir-141	ENSG00000151474
ENSG00000099869	hsa-mir-141	ENSG00000084628
ENSG00000099869	hsa-mir-141	ENSG00000105538
ENSG00000099869	hsa-mir-141	ENSG00000160321
ENSG00000099869	hsa-mir-141	ENSG00000196109
ENSG00000099869	hsa-mir-141	ENSG00000188906
ENSG00000099869	hsa-mir-141	ENSG00000078596
ENSG00000099869	hsa-mir-141	ENSG00000162706
ENSG00000099869	hsa-mir-141	ENSG00000168309
ENSG00000099869	hsa-mir-141	ENSG00000186265
ENSG00000099869	hsa-mir-141	ENSG00000128045
ENSG00000099869	hsa-mir-141	ENSG00000074660
ENSG00000099869	hsa-mir-141	ENSG00000142303
ENSG00000099869	hsa-mir-141	ENSG00000100767
ENSG00000099869	hsa-mir-141	ENSG00000066056
ENSG00000099869	hsa-mir-141	ENSG00000104332
ENSG00000099869	hsa-mir-141	ENSG00000103647
ENSG00000099869	hsa-mir-141	ENSG00000065325
ENSG00000099869	hsa-mir-141	ENSG00000099910
ENSG00000099869	hsa-mir-141	ENSG00000126882
ENSG00000099869	hsa-mir-141	ENSG00000122420
ENSG00000099869	hsa-mir-141	ENSG00000018625
ENSG00000099869	hsa-mir-141	ENSG00000151468
ENSG00000099869	hsa-mir-141	ENSG00000176435
ENSG00000099869	hsa-mir-141	ENSG00000198624
ENSG00000099869	hsa-mir-141	ENSG00000162618
ENSG00000099869	hsa-mir-141	ENSG00000114948
ENSG00000099869	hsa-mir-141	ENSG00000112308
ENSG00000099869	hsa-mir-141	ENSG00000111879
ENSG00000099869	hsa-mir-141	ENSG00000100351
ENSG00000099869	hsa-mir-141	ENSG00000196616
ENSG00000099869	hsa-mir-141	ENSG00000164035
ENSG00000099869	hsa-mir-141	ENSG00000140092
ENSG00000099869	hsa-mir-141	ENSG00000188070
ENSG00000099869	hsa-mir-141	ENSG00000174004
ENSG00000099869	hsa-mir-141	ENSG00000168481
ENSG00000099869	hsa-mir-141	ENSG00000111341
ENSG00000099869	hsa-mir-141	ENSG00000141338
ENSG00000099869	hsa-mir-141	ENSG00000155962
ENSG00000099869	hsa-mir-141	ENSG00000133083
ENSG00000099869	hsa-mir-141	ENSG00000117091
ENSG00000099869	hsa-mir-141	ENSG00000129467
ENSG00000099869	hsa-mir-141	ENSG00000113263
ENSG00000099869	hsa-mir-141	ENSG00000153563
ENSG00000099869	hsa-mir-141	ENSG00000104888
ENSG00000099869	hsa-mir-141	ENSG00000167895
ENSG00000099869	hsa-mir-141	ENSG00000135363
ENSG00000099869	hsa-mir-141	ENSG00000152689
ENSG00000099869	hsa-mir-141	ENSG00000172724
ENSG00000099869	hsa-mir-141	ENSG00000132688
ENSG00000099869	hsa-mir-141	ENSG00000174059
ENSG00000099869	hsa-mir-141	ENSG00000111077
ENSG00000099869	hsa-mir-141	ENSG00000177098
ENSG00000099869	hsa-mir-141	ENSG00000146090
ENSG00000099869	hsa-mir-141	ENSG00000176293
ENSG00000099869	hsa-mir-141	ENSG00000168918
ENSG00000099869	hsa-mir-141	ENSG00000275152
ENSG00000099869	hsa-mir-141	ENSG00000170476
ENSG00000099869	hsa-mir-141	ENSG00000187634
ENSG00000099869	hsa-mir-141	ENSG00000240583
ENSG00000099869	hsa-mir-141	ENSG00000135424
ENSG00000099869	hsa-mir-141	ENSG00000139155
ENSG00000099869	hsa-mir-141	ENSG00000145708
ENSG00000099869	hsa-mir-141	ENSG00000149575
ENSG00000099869	hsa-mir-141	ENSG00000007350
ENSG00000099869	hsa-mir-141	ENSG00000175857
ENSG00000099869	hsa-mir-141	ENSG00000064989
ENSG00000099869	hsa-mir-141	ENSG00000152583
ENSG00000099869	hsa-mir-141	ENSG00000183715
ENSG00000099869	hsa-mir-141	ENSG00000126838
ENSG00000099869	hsa-mir-141	ENSG00000150048
ENSG00000099869	hsa-mir-141	ENSG00000180353
ENSG00000099869	hsa-mir-141	ENSG00000172889
ENSG00000099869	hsa-mir-141	ENSG00000174600
ENSG00000099869	hsa-mir-141	ENSG00000185339
ENSG00000099869	hsa-mir-141	ENSG00000173208
ENSG00000099869	hsa-mir-141	ENSG00000168843
ENSG00000275322	hsa-mir-141	ENSG00000120616
ENSG00000275322	hsa-mir-141	ENSG00000048740
ENSG00000275322	hsa-mir-141	ENSG00000179241
ENSG00000275322	hsa-mir-141	ENSG00000134533
ENSG00000275322	hsa-mir-141	ENSG00000127325
ENSG00000275322	hsa-mir-141	ENSG00000099260
ENSG00000275322	hsa-mir-141	ENSG00000170989
ENSG00000275322	hsa-mir-141	ENSG00000117461
ENSG00000275322	hsa-mir-141	ENSG00000197852
ENSG00000275322	hsa-mir-141	ENSG00000178878
ENSG00000275322	hsa-mir-141	ENSG00000112936
ENSG00000275322	hsa-mir-141	ENSG00000134121
ENSG00000275322	hsa-mir-141	ENSG00000173482
ENSG00000275322	hsa-mir-141	ENSG00000184347
ENSG00000275322	hsa-mir-141	ENSG00000150510
ENSG00000275322	hsa-mir-141	ENSG00000174640
ENSG00000275322	hsa-mir-141	ENSG00000185811
ENSG00000275322	hsa-mir-141	ENSG00000105784
ENSG00000275322	hsa-mir-141	ENSG00000054803
ENSG00000275322	hsa-mir-141	ENSG00000150672
ENSG00000275322	hsa-mir-141	ENSG00000144857
ENSG00000275322	hsa-mir-141	ENSG00000105483
ENSG00000275322	hsa-mir-141	ENSG00000138735
ENSG00000275322	hsa-mir-141	ENSG00000154175
ENSG00000275322	hsa-mir-141	ENSG00000196814
ENSG00000275322	hsa-mir-141	ENSG00000167081
ENSG00000275322	hsa-mir-141	ENSG00000130558
ENSG00000275322	hsa-mir-141	ENSG00000163508
ENSG00000275322	hsa-mir-141	ENSG00000138964
ENSG00000275322	hsa-mir-141	ENSG00000126878
ENSG00000275322	hsa-mir-141	ENSG00000196208
ENSG00000275322	hsa-mir-141	ENSG00000163606
ENSG00000275322	hsa-mir-141	ENSG00000185551
ENSG00000275322	hsa-mir-141	ENSG00000115993
ENSG00000275322	hsa-mir-141	ENSG00000163053
ENSG00000275322	hsa-mir-141	ENSG00000165194
ENSG00000275322	hsa-mir-141	ENSG00000180096
ENSG00000275322	hsa-mir-141	ENSG00000003096
ENSG00000275322	hsa-mir-141	ENSG00000071243
ENSG00000275322	hsa-mir-141	ENSG00000128645
ENSG00000275322	hsa-mir-141	ENSG00000134874
ENSG00000275322	hsa-mir-141	ENSG00000154734
ENSG00000275322	hsa-mir-141	ENSG00000100060
ENSG00000275322	hsa-mir-141	ENSG00000099954
ENSG00000275322	hsa-mir-141	ENSG00000182263
ENSG00000275322	hsa-mir-141	ENSG00000136634
ENSG00000275322	hsa-mir-141	ENSG00000168077
ENSG00000275322	hsa-mir-141	ENSG00000106948
ENSG00000275322	hsa-mir-141	ENSG00000175764
ENSG00000275322	hsa-mir-141	ENSG00000136011
ENSG00000275322	hsa-mir-141	ENSG00000089169
ENSG00000275322	hsa-mir-141	ENSG00000134138
ENSG00000275322	hsa-mir-141	ENSG00000069702
ENSG00000275322	hsa-mir-141	ENSG00000019991
ENSG00000275322	hsa-mir-141	ENSG00000122122
ENSG00000275322	hsa-mir-141	ENSG00000162430
ENSG00000275322	hsa-mir-141	ENSG00000084652
ENSG00000275322	hsa-mir-141	ENSG00000186260
ENSG00000275322	hsa-mir-141	ENSG00000166501
ENSG00000275322	hsa-mir-141	ENSG00000102879
ENSG00000275322	hsa-mir-141	ENSG00000144843
ENSG00000275322	hsa-mir-141	ENSG00000127804
ENSG00000275322	hsa-mir-141	ENSG00000126785
ENSG00000275322	hsa-mir-141	ENSG00000100626
ENSG00000275322	hsa-mir-141	ENSG00000164330
ENSG00000275322	hsa-mir-141	ENSG00000142347
ENSG00000275322	hsa-mir-141	ENSG00000167193
ENSG00000275322	hsa-mir-141	ENSG00000138061
ENSG00000275322	hsa-mir-141	ENSG00000189050
ENSG00000275322	hsa-mir-141	ENSG00000198844
ENSG00000275322	hsa-mir-141	ENSG00000187607
ENSG00000275322	hsa-mir-141	ENSG00000167244
ENSG00000275322	hsa-mir-141	ENSG00000171791
ENSG00000275322	hsa-mir-141	ENSG00000162551
ENSG00000275322	hsa-mir-141	ENSG00000126070
ENSG00000275322	hsa-mir-141	ENSG00000122484
ENSG00000275322	hsa-mir-141	ENSG00000143028
ENSG00000275322	hsa-mir-141	ENSG00000179909
ENSG00000275322	hsa-mir-141	ENSG00000136490
ENSG00000275322	hsa-mir-141	ENSG00000038295
ENSG00000275322	hsa-mir-141	ENSG00000107719
ENSG00000275322	hsa-mir-141	ENSG00000174804
ENSG00000275322	hsa-mir-141	ENSG00000112175
ENSG00000275322	hsa-mir-141	ENSG00000124749
ENSG00000275322	hsa-mir-141	ENSG00000185610
ENSG00000275322	hsa-mir-141	ENSG00000117560
ENSG00000275322	hsa-mir-141	ENSG00000143344
ENSG00000275322	hsa-mir-141	ENSG00000134817
ENSG00000275322	hsa-mir-141	ENSG00000198771
ENSG00000275322	hsa-mir-141	ENSG00000112679
ENSG00000275322	hsa-mir-141	ENSG00000137265
ENSG00000275322	hsa-mir-141	ENSG00000205269
ENSG00000275322	hsa-mir-141	ENSG00000151892
ENSG00000275322	hsa-mir-141	ENSG00000165424
ENSG00000275322	hsa-mir-141	ENSG00000107562
ENSG00000275322	hsa-mir-141	ENSG00000017427
ENSG00000275322	hsa-mir-141	ENSG00000093144
ENSG00000275322	hsa-mir-141	ENSG00000241644
ENSG00000275322	hsa-mir-141	ENSG00000184113
ENSG00000275322	hsa-mir-141	ENSG00000100034
ENSG00000275322	hsa-mir-141	ENSG00000179348
ENSG00000275322	hsa-mir-141	ENSG00000125810
ENSG00000275322	hsa-mir-141	ENSG00000139567
ENSG00000275322	hsa-mir-141	ENSG00000168874
ENSG00000275322	hsa-mir-141	ENSG00000183741
ENSG00000275322	hsa-mir-141	ENSG00000100285
ENSG00000275322	hsa-mir-141	ENSG00000100014
ENSG00000275322	hsa-mir-141	ENSG00000075035
ENSG00000275322	hsa-mir-141	ENSG00000027075
ENSG00000275322	hsa-mir-141	ENSG00000185070
ENSG00000275322	hsa-mir-141	ENSG00000112320
ENSG00000275322	hsa-mir-141	ENSG00000111961
ENSG00000275322	hsa-mir-141	ENSG00000141068
ENSG00000275322	hsa-mir-141	ENSG00000198053
ENSG00000275322	hsa-mir-141	ENSG00000100413
ENSG00000275322	hsa-mir-141	ENSG00000077942
ENSG00000275322	hsa-mir-141	ENSG00000251322
ENSG00000275322	hsa-mir-141	ENSG00000079257
ENSG00000275322	hsa-mir-141	ENSG00000168079
ENSG00000275322	hsa-mir-141	ENSG00000160219
ENSG00000275322	hsa-mir-141	ENSG00000147100
ENSG00000275322	hsa-mir-141	ENSG00000136732
ENSG00000275322	hsa-mir-141	ENSG00000146147
ENSG00000275322	hsa-mir-141	ENSG00000085563
ENSG00000275322	hsa-mir-141	ENSG00000165379
ENSG00000275322	hsa-mir-141	ENSG00000010319
ENSG00000275322	hsa-mir-141	ENSG00000140848
ENSG00000275322	hsa-mir-141	ENSG00000184702
ENSG00000275322	hsa-mir-141	ENSG00000101265
ENSG00000275322	hsa-mir-141	ENSG00000139194
ENSG00000275322	hsa-mir-141	ENSG00000132563
ENSG00000275322	hsa-mir-141	ENSG00000129675
ENSG00000275322	hsa-mir-141	ENSG00000000971
ENSG00000275322	hsa-mir-141	ENSG00000106991
ENSG00000275322	hsa-mir-141	ENSG00000187922
ENSG00000275322	hsa-mir-141	ENSG00000162367
ENSG00000275322	hsa-mir-141	ENSG00000136160
ENSG00000275322	hsa-mir-141	ENSG00000101347
ENSG00000275322	hsa-mir-141	ENSG00000122224
ENSG00000275322	hsa-mir-141	ENSG00000126861
ENSG00000275322	hsa-mir-141	ENSG00000162892
ENSG00000275322	hsa-mir-141	ENSG00000164849
ENSG00000275322	hsa-mir-141	ENSG00000223802
ENSG00000275322	hsa-mir-141	ENSG00000148411
ENSG00000275322	hsa-mir-141	ENSG00000133574
ENSG00000275322	hsa-mir-141	ENSG00000100154
ENSG00000275322	hsa-mir-141	ENSG00000167291
ENSG00000275322	hsa-mir-141	ENSG00000169744
ENSG00000275322	hsa-mir-141	ENSG00000156140
ENSG00000275322	hsa-mir-141	ENSG00000160199
ENSG00000275322	hsa-mir-141	ENSG00000166265
ENSG00000275322	hsa-mir-141	ENSG00000119927
ENSG00000275322	hsa-mir-141	ENSG00000108001
ENSG00000275322	hsa-mir-141	ENSG00000147408
ENSG00000275322	hsa-mir-141	ENSG00000069431
ENSG00000275322	hsa-mir-141	ENSG00000074706
ENSG00000275322	hsa-mir-141	ENSG00000127954
ENSG00000275322	hsa-mir-141	ENSG00000116560
ENSG00000275322	hsa-mir-141	ENSG00000184677
ENSG00000275322	hsa-mir-141	ENSG00000184005
ENSG00000275322	hsa-mir-141	ENSG00000155966
ENSG00000275322	hsa-mir-141	ENSG00000115380
ENSG00000275322	hsa-mir-141	ENSG00000111913
ENSG00000275322	hsa-mir-141	ENSG00000118432
ENSG00000275322	hsa-mir-141	ENSG00000148541
ENSG00000275322	hsa-mir-141	ENSG00000120279
ENSG00000275322	hsa-mir-141	ENSG00000115252
ENSG00000275322	hsa-mir-141	ENSG00000169031
ENSG00000275322	hsa-mir-141	ENSG00000182253
ENSG00000275322	hsa-mir-141	ENSG00000137033
ENSG00000275322	hsa-mir-141	ENSG00000171408
ENSG00000275322	hsa-mir-141	ENSG00000182287
ENSG00000275322	hsa-mir-141	ENSG00000197959
ENSG00000275322	hsa-mir-141	ENSG00000213424
ENSG00000275322	hsa-mir-141	ENSG00000147862
ENSG00000275322	hsa-mir-141	ENSG00000169933
ENSG00000275322	hsa-mir-141	ENSG00000181092
ENSG00000275322	hsa-mir-141	ENSG00000101445
ENSG00000275322	hsa-mir-141	ENSG00000179776
ENSG00000275322	hsa-mir-141	ENSG00000186575
ENSG00000275322	hsa-mir-141	ENSG00000162407
ENSG00000275322	hsa-mir-141	ENSG00000171608
ENSG00000275322	hsa-mir-141	ENSG00000143772
ENSG00000275322	hsa-mir-141	ENSG00000186197
ENSG00000275322	hsa-mir-141	ENSG00000103994
ENSG00000275322	hsa-mir-141	ENSG00000064300
ENSG00000275322	hsa-mir-141	ENSG00000095370
ENSG00000275322	hsa-mir-141	ENSG00000257524
ENSG00000275322	hsa-mir-141	ENSG00000154330
ENSG00000275322	hsa-mir-141	ENSG00000135218
ENSG00000275322	hsa-mir-141	ENSG00000196263
ENSG00000275322	hsa-mir-141	ENSG00000133561
ENSG00000275322	hsa-mir-141	ENSG00000115526
ENSG00000275322	hsa-mir-141	ENSG00000137509
ENSG00000275322	hsa-mir-141	ENSG00000156738
ENSG00000275322	hsa-mir-141	ENSG00000185432
ENSG00000275322	hsa-mir-141	ENSG00000157554
ENSG00000275322	hsa-mir-141	ENSG00000102409
ENSG00000275322	hsa-mir-141	ENSG00000135744
ENSG00000275322	hsa-mir-141	ENSG00000162408
ENSG00000275322	hsa-mir-141	ENSG00000007908
ENSG00000275322	hsa-mir-141	ENSG00000169291
ENSG00000275322	hsa-mir-141	ENSG00000171451
ENSG00000275322	hsa-mir-141	ENSG00000101955
ENSG00000275322	hsa-mir-141	ENSG00000180828
ENSG00000275322	hsa-mir-141	ENSG00000151702
ENSG00000275322	hsa-mir-141	ENSG00000005381
ENSG00000275322	hsa-mir-141	ENSG00000116016
ENSG00000275322	hsa-mir-141	ENSG00000118515
ENSG00000275322	hsa-mir-141	ENSG00000162599
ENSG00000275322	hsa-mir-141	ENSG00000128052
ENSG00000275322	hsa-mir-141	ENSG00000065413
ENSG00000275322	hsa-mir-141	ENSG00000249242
ENSG00000275322	hsa-mir-141	ENSG00000132185
ENSG00000275322	hsa-mir-141	ENSG00000176438
ENSG00000275322	hsa-mir-141	ENSG00000189056
ENSG00000275322	hsa-mir-141	ENSG00000171115
ENSG00000275322	hsa-mir-141	ENSG00000105278
ENSG00000275322	hsa-mir-141	ENSG00000081052
ENSG00000275322	hsa-mir-141	ENSG00000104967
ENSG00000275322	hsa-mir-141	ENSG00000066735
ENSG00000275322	hsa-mir-141	ENSG00000147257
ENSG00000275322	hsa-mir-141	ENSG00000102048
ENSG00000275322	hsa-mir-141	ENSG00000091428
ENSG00000275322	hsa-mir-141	ENSG00000162894
ENSG00000275322	hsa-mir-141	ENSG00000269113
ENSG00000275322	hsa-mir-141	ENSG00000124615
ENSG00000275322	hsa-mir-141	ENSG00000188176
ENSG00000275322	hsa-mir-141	ENSG00000276409
ENSG00000275322	hsa-mir-141	ENSG00000118407
ENSG00000275322	hsa-mir-141	ENSG00000111877
ENSG00000275322	hsa-mir-141	ENSG00000148798
ENSG00000275322	hsa-mir-141	ENSG00000005108
ENSG00000275322	hsa-mir-141	ENSG00000112425
ENSG00000275322	hsa-mir-141	ENSG00000006128
ENSG00000275322	hsa-mir-141	ENSG00000137672
ENSG00000275322	hsa-mir-141	ENSG00000154133
ENSG00000275322	hsa-mir-141	ENSG00000117598
ENSG00000275322	hsa-mir-141	ENSG00000005302
ENSG00000275322	hsa-mir-141	ENSG00000108381
ENSG00000275322	hsa-mir-141	ENSG00000168497
ENSG00000275322	hsa-mir-141	ENSG00000151474
ENSG00000275322	hsa-mir-141	ENSG00000084628
ENSG00000275322	hsa-mir-141	ENSG00000105538
ENSG00000275322	hsa-mir-141	ENSG00000160321
ENSG00000275322	hsa-mir-141	ENSG00000196109
ENSG00000275322	hsa-mir-141	ENSG00000188906
ENSG00000275322	hsa-mir-141	ENSG00000078596
ENSG00000275322	hsa-mir-141	ENSG00000162706
ENSG00000275322	hsa-mir-141	ENSG00000168309
ENSG00000275322	hsa-mir-141	ENSG00000186265
ENSG00000275322	hsa-mir-141	ENSG00000128045
ENSG00000275322	hsa-mir-141	ENSG00000074660
ENSG00000275322	hsa-mir-141	ENSG00000142303
ENSG00000275322	hsa-mir-141	ENSG00000100767
ENSG00000275322	hsa-mir-141	ENSG00000066056
ENSG00000275322	hsa-mir-141	ENSG00000104332
ENSG00000275322	hsa-mir-141	ENSG00000103647
ENSG00000275322	hsa-mir-141	ENSG00000065325
ENSG00000275322	hsa-mir-141	ENSG00000099910
ENSG00000275322	hsa-mir-141	ENSG00000126882
ENSG00000275322	hsa-mir-141	ENSG00000122420
ENSG00000275322	hsa-mir-141	ENSG00000018625
ENSG00000275322	hsa-mir-141	ENSG00000151468
ENSG00000275322	hsa-mir-141	ENSG00000176435
ENSG00000275322	hsa-mir-141	ENSG00000198624
ENSG00000275322	hsa-mir-141	ENSG00000162618
ENSG00000275322	hsa-mir-141	ENSG00000114948
ENSG00000275322	hsa-mir-141	ENSG00000112308
ENSG00000275322	hsa-mir-141	ENSG00000111879
ENSG00000275322	hsa-mir-141	ENSG00000100351
ENSG00000275322	hsa-mir-141	ENSG00000196616
ENSG00000275322	hsa-mir-141	ENSG00000164035
ENSG00000275322	hsa-mir-141	ENSG00000140092
ENSG00000275322	hsa-mir-141	ENSG00000188070
ENSG00000275322	hsa-mir-141	ENSG00000174004
ENSG00000275322	hsa-mir-141	ENSG00000168481
ENSG00000275322	hsa-mir-141	ENSG00000111341
ENSG00000275322	hsa-mir-141	ENSG00000141338
ENSG00000275322	hsa-mir-141	ENSG00000155962
ENSG00000275322	hsa-mir-141	ENSG00000133083
ENSG00000275322	hsa-mir-141	ENSG00000117091
ENSG00000275322	hsa-mir-141	ENSG00000129467
ENSG00000275322	hsa-mir-141	ENSG00000113263
ENSG00000275322	hsa-mir-141	ENSG00000153563
ENSG00000275322	hsa-mir-141	ENSG00000104888
ENSG00000275322	hsa-mir-141	ENSG00000167895
ENSG00000275322	hsa-mir-141	ENSG00000135363
ENSG00000275322	hsa-mir-141	ENSG00000152689
ENSG00000275322	hsa-mir-141	ENSG00000172724
ENSG00000275322	hsa-mir-141	ENSG00000132688
ENSG00000275322	hsa-mir-141	ENSG00000174059
ENSG00000275322	hsa-mir-141	ENSG00000111077
ENSG00000275322	hsa-mir-141	ENSG00000177098
ENSG00000275322	hsa-mir-141	ENSG00000146090
ENSG00000275322	hsa-mir-141	ENSG00000176293
ENSG00000275322	hsa-mir-141	ENSG00000168918
ENSG00000275322	hsa-mir-141	ENSG00000275152
ENSG00000275322	hsa-mir-141	ENSG00000170476
ENSG00000275322	hsa-mir-141	ENSG00000187634
ENSG00000275322	hsa-mir-141	ENSG00000240583
ENSG00000275322	hsa-mir-141	ENSG00000135424
ENSG00000275322	hsa-mir-141	ENSG00000139155
ENSG00000275322	hsa-mir-141	ENSG00000145708
ENSG00000275322	hsa-mir-141	ENSG00000149575
ENSG00000275322	hsa-mir-141	ENSG00000007350
ENSG00000275322	hsa-mir-141	ENSG00000175857
ENSG00000275322	hsa-mir-141	ENSG00000064989
ENSG00000275322	hsa-mir-141	ENSG00000152583
ENSG00000275322	hsa-mir-141	ENSG00000183715
ENSG00000275322	hsa-mir-141	ENSG00000126838
ENSG00000275322	hsa-mir-141	ENSG00000150048
ENSG00000275322	hsa-mir-141	ENSG00000180353
ENSG00000275322	hsa-mir-141	ENSG00000172889
ENSG00000275322	hsa-mir-141	ENSG00000174600
ENSG00000275322	hsa-mir-141	ENSG00000185339
ENSG00000275322	hsa-mir-141	ENSG00000173208
ENSG00000275322	hsa-mir-141	ENSG00000168843
ENSG00000275322	hsa-mir-182	ENSG00000164035
ENSG00000275322	hsa-mir-182	ENSG00000196814
ENSG00000275322	hsa-mir-182	ENSG00000134874
ENSG00000275322	hsa-mir-182	ENSG00000154734
ENSG00000275322	hsa-mir-182	ENSG00000099954
ENSG00000275322	hsa-mir-182	ENSG00000182263
ENSG00000275322	hsa-mir-182	ENSG00000136634
ENSG00000275322	hsa-mir-182	ENSG00000168077
ENSG00000275322	hsa-mir-182	ENSG00000106948
ENSG00000275322	hsa-mir-182	ENSG00000175764
ENSG00000275322	hsa-mir-182	ENSG00000136011
ENSG00000275322	hsa-mir-182	ENSG00000069702
ENSG00000275322	hsa-mir-182	ENSG00000019991
ENSG00000275322	hsa-mir-182	ENSG00000186575
ENSG00000275322	hsa-mir-182	ENSG00000162407
ENSG00000275322	hsa-mir-182	ENSG00000171608
ENSG00000275322	hsa-mir-182	ENSG00000143772
ENSG00000275322	hsa-mir-182	ENSG00000103994
ENSG00000275322	hsa-mir-182	ENSG00000064300
ENSG00000275322	hsa-mir-182	ENSG00000095370
ENSG00000275322	hsa-mir-182	ENSG00000154330
ENSG00000275322	hsa-mir-182	ENSG00000135218
ENSG00000275322	hsa-mir-182	ENSG00000196263
ENSG00000275322	hsa-mir-182	ENSG00000133561
ENSG00000275322	hsa-mir-182	ENSG00000092421
ENSG00000275322	hsa-mir-182	ENSG00000115526
ENSG00000275322	hsa-mir-182	ENSG00000137509
ENSG00000275322	hsa-mir-182	ENSG00000156738
ENSG00000275322	hsa-mir-182	ENSG00000185432
ENSG00000275322	hsa-mir-182	ENSG00000167081
ENSG00000275322	hsa-mir-182	ENSG00000130558
ENSG00000275322	hsa-mir-182	ENSG00000163508
ENSG00000275322	hsa-mir-182	ENSG00000138964
ENSG00000275322	hsa-mir-182	ENSG00000126878
ENSG00000275322	hsa-mir-182	ENSG00000196208
ENSG00000275322	hsa-mir-182	ENSG00000163606
ENSG00000275322	hsa-mir-182	ENSG00000185551
ENSG00000275322	hsa-mir-182	ENSG00000115993
ENSG00000275322	hsa-mir-182	ENSG00000163053
ENSG00000275322	hsa-mir-182	ENSG00000165194
ENSG00000275322	hsa-mir-182	ENSG00000180096
ENSG00000275322	hsa-mir-182	ENSG00000003096
ENSG00000275322	hsa-mir-182	ENSG00000128645
ENSG00000275322	hsa-mir-182	ENSG00000182253
ENSG00000275322	hsa-mir-182	ENSG00000137033
ENSG00000275322	hsa-mir-182	ENSG00000171408
ENSG00000275322	hsa-mir-182	ENSG00000182287
ENSG00000275322	hsa-mir-182	ENSG00000197959
ENSG00000275322	hsa-mir-182	ENSG00000213424
ENSG00000275322	hsa-mir-182	ENSG00000147862
ENSG00000275322	hsa-mir-182	ENSG00000181092
ENSG00000275322	hsa-mir-182	ENSG00000101445
ENSG00000275322	hsa-mir-182	ENSG00000179776
ENSG00000275322	hsa-mir-182	ENSG00000162894
ENSG00000275322	hsa-mir-182	ENSG00000269113
ENSG00000275322	hsa-mir-182	ENSG00000124615
ENSG00000275322	hsa-mir-182	ENSG00000188176
ENSG00000275322	hsa-mir-182	ENSG00000276409
ENSG00000275322	hsa-mir-182	ENSG00000118407
ENSG00000275322	hsa-mir-182	ENSG00000111877
ENSG00000275322	hsa-mir-182	ENSG00000005108
ENSG00000275322	hsa-mir-182	ENSG00000112425
ENSG00000275322	hsa-mir-182	ENSG00000006128
ENSG00000275322	hsa-mir-182	ENSG00000137672
ENSG00000275322	hsa-mir-182	ENSG00000154133
ENSG00000275322	hsa-mir-182	ENSG00000005302
ENSG00000275322	hsa-mir-182	ENSG00000108381
ENSG00000275322	hsa-mir-182	ENSG00000168497
ENSG00000275322	hsa-mir-182	ENSG00000151474
ENSG00000275322	hsa-mir-182	ENSG00000157554
ENSG00000275322	hsa-mir-182	ENSG00000102409
ENSG00000275322	hsa-mir-182	ENSG00000162408
ENSG00000275322	hsa-mir-182	ENSG00000007908
ENSG00000275322	hsa-mir-182	ENSG00000169291
ENSG00000275322	hsa-mir-182	ENSG00000171451
ENSG00000275322	hsa-mir-182	ENSG00000101955
ENSG00000275322	hsa-mir-182	ENSG00000180828
ENSG00000275322	hsa-mir-182	ENSG00000151702
ENSG00000275322	hsa-mir-182	ENSG00000005381
ENSG00000275322	hsa-mir-182	ENSG00000116016
ENSG00000275322	hsa-mir-182	ENSG00000118515
ENSG00000275322	hsa-mir-182	ENSG00000162599
ENSG00000275322	hsa-mir-182	ENSG00000128052
ENSG00000275322	hsa-mir-182	ENSG00000065413
ENSG00000275322	hsa-mir-182	ENSG00000249242
ENSG00000275322	hsa-mir-182	ENSG00000132185
ENSG00000275322	hsa-mir-182	ENSG00000176438
ENSG00000275322	hsa-mir-182	ENSG00000189056
ENSG00000275322	hsa-mir-182	ENSG00000171115
ENSG00000275322	hsa-mir-182	ENSG00000081052
ENSG00000275322	hsa-mir-182	ENSG00000104967
ENSG00000275322	hsa-mir-182	ENSG00000147257
ENSG00000275322	hsa-mir-182	ENSG00000091428
ENSG00000275322	hsa-mir-182	ENSG00000150510
ENSG00000275322	hsa-mir-182	ENSG00000174640
ENSG00000275322	hsa-mir-182	ENSG00000185811
ENSG00000275322	hsa-mir-182	ENSG00000105784
ENSG00000275322	hsa-mir-182	ENSG00000054803
ENSG00000275322	hsa-mir-182	ENSG00000150672
ENSG00000275322	hsa-mir-182	ENSG00000144857
ENSG00000275322	hsa-mir-182	ENSG00000105483
ENSG00000275322	hsa-mir-182	ENSG00000138735
ENSG00000275322	hsa-mir-182	ENSG00000154175
ENSG00000275322	hsa-mir-182	ENSG00000100154
ENSG00000275322	hsa-mir-182	ENSG00000167291
ENSG00000275322	hsa-mir-182	ENSG00000169744
ENSG00000275322	hsa-mir-182	ENSG00000156140
ENSG00000275322	hsa-mir-182	ENSG00000160199
ENSG00000275322	hsa-mir-182	ENSG00000166265
ENSG00000275322	hsa-mir-182	ENSG00000119927
ENSG00000275322	hsa-mir-182	ENSG00000108001
ENSG00000275322	hsa-mir-182	ENSG00000147408
ENSG00000275322	hsa-mir-182	ENSG00000069431
ENSG00000275322	hsa-mir-182	ENSG00000074706
ENSG00000275322	hsa-mir-182	ENSG00000127954
ENSG00000275322	hsa-mir-182	ENSG00000184677
ENSG00000275322	hsa-mir-182	ENSG00000184005
ENSG00000275322	hsa-mir-182	ENSG00000155966
ENSG00000275322	hsa-mir-182	ENSG00000115380
ENSG00000275322	hsa-mir-182	ENSG00000111913
ENSG00000275322	hsa-mir-182	ENSG00000118432
ENSG00000275322	hsa-mir-182	ENSG00000148541
ENSG00000275322	hsa-mir-182	ENSG00000120279
ENSG00000275322	hsa-mir-182	ENSG00000115252
ENSG00000275322	hsa-mir-182	ENSG00000169031
ENSG00000275322	hsa-mir-182	ENSG00000151468
ENSG00000275322	hsa-mir-182	ENSG00000176435
ENSG00000275322	hsa-mir-182	ENSG00000198624
ENSG00000275322	hsa-mir-182	ENSG00000175857
ENSG00000275322	hsa-mir-182	ENSG00000064989
ENSG00000275322	hsa-mir-182	ENSG00000152583
ENSG00000275322	hsa-mir-182	ENSG00000126838
ENSG00000275322	hsa-mir-182	ENSG00000150048
ENSG00000275322	hsa-mir-182	ENSG00000180353
ENSG00000275322	hsa-mir-182	ENSG00000174600
ENSG00000275322	hsa-mir-182	ENSG00000139155
ENSG00000275322	hsa-mir-182	ENSG00000122122
ENSG00000275322	hsa-mir-182	ENSG00000162430
ENSG00000275322	hsa-mir-182	ENSG00000084652
ENSG00000275322	hsa-mir-182	ENSG00000186260
ENSG00000275322	hsa-mir-182	ENSG00000166501
ENSG00000275322	hsa-mir-182	ENSG00000102879
ENSG00000275322	hsa-mir-182	ENSG00000144843
ENSG00000275322	hsa-mir-182	ENSG00000127804
ENSG00000275322	hsa-mir-182	ENSG00000126785
ENSG00000275322	hsa-mir-182	ENSG00000100626
ENSG00000275322	hsa-mir-182	ENSG00000164330
ENSG00000275322	hsa-mir-182	ENSG00000142347
ENSG00000275322	hsa-mir-182	ENSG00000117834
ENSG00000275322	hsa-mir-182	ENSG00000167193
ENSG00000275322	hsa-mir-182	ENSG00000138061
ENSG00000275322	hsa-mir-182	ENSG00000189050
ENSG00000275322	hsa-mir-182	ENSG00000198844
ENSG00000275322	hsa-mir-182	ENSG00000187607
ENSG00000275322	hsa-mir-182	ENSG00000167244
ENSG00000275322	hsa-mir-182	ENSG00000171791
ENSG00000275322	hsa-mir-182	ENSG00000162551
ENSG00000275322	hsa-mir-182	ENSG00000126070
ENSG00000275322	hsa-mir-182	ENSG00000122484
ENSG00000275322	hsa-mir-182	ENSG00000143028
ENSG00000275322	hsa-mir-182	ENSG00000179909
ENSG00000275322	hsa-mir-182	ENSG00000136490
ENSG00000275322	hsa-mir-182	ENSG00000038295
ENSG00000275322	hsa-mir-182	ENSG00000107719
ENSG00000275322	hsa-mir-182	ENSG00000152804
ENSG00000275322	hsa-mir-182	ENSG00000174804
ENSG00000275322	hsa-mir-182	ENSG00000124749
ENSG00000275322	hsa-mir-182	ENSG00000185610
ENSG00000275322	hsa-mir-182	ENSG00000117560
ENSG00000275322	hsa-mir-182	ENSG00000143344
ENSG00000275322	hsa-mir-182	ENSG00000134817
ENSG00000275322	hsa-mir-182	ENSG00000198771
ENSG00000275322	hsa-mir-182	ENSG00000112679
ENSG00000275322	hsa-mir-182	ENSG00000137265
ENSG00000275322	hsa-mir-182	ENSG00000205269
ENSG00000275322	hsa-mir-182	ENSG00000151892
ENSG00000275322	hsa-mir-182	ENSG00000165424
ENSG00000275322	hsa-mir-182	ENSG00000107562
ENSG00000275322	hsa-mir-182	ENSG00000017427
ENSG00000275322	hsa-mir-182	ENSG00000093144
ENSG00000275322	hsa-mir-182	ENSG00000241644
ENSG00000275322	hsa-mir-182	ENSG00000184113
ENSG00000275322	hsa-mir-182	ENSG00000100034
ENSG00000275322	hsa-mir-182	ENSG00000179348
ENSG00000275322	hsa-mir-182	ENSG00000125810
ENSG00000275322	hsa-mir-182	ENSG00000139567
ENSG00000275322	hsa-mir-182	ENSG00000168874
ENSG00000275322	hsa-mir-182	ENSG00000183741
ENSG00000275322	hsa-mir-182	ENSG00000100285
ENSG00000275322	hsa-mir-182	ENSG00000100014
ENSG00000275322	hsa-mir-182	ENSG00000027075
ENSG00000275322	hsa-mir-182	ENSG00000185070
ENSG00000275322	hsa-mir-182	ENSG00000112320
ENSG00000275322	hsa-mir-182	ENSG00000111961
ENSG00000275322	hsa-mir-182	ENSG00000198053
ENSG00000275322	hsa-mir-182	ENSG00000077942
ENSG00000275322	hsa-mir-182	ENSG00000251322
ENSG00000275322	hsa-mir-182	ENSG00000079257
ENSG00000275322	hsa-mir-182	ENSG00000168079
ENSG00000275322	hsa-mir-182	ENSG00000160219
ENSG00000275322	hsa-mir-182	ENSG00000147100
ENSG00000275322	hsa-mir-182	ENSG00000120616
ENSG00000275322	hsa-mir-182	ENSG00000048740
ENSG00000275322	hsa-mir-182	ENSG00000179241
ENSG00000275322	hsa-mir-182	ENSG00000134533
ENSG00000275322	hsa-mir-182	ENSG00000099260
ENSG00000275322	hsa-mir-182	ENSG00000170989
ENSG00000275322	hsa-mir-182	ENSG00000117461
ENSG00000275322	hsa-mir-182	ENSG00000197852
ENSG00000275322	hsa-mir-182	ENSG00000178878
ENSG00000275322	hsa-mir-182	ENSG00000112936
ENSG00000275322	hsa-mir-182	ENSG00000134121
ENSG00000275322	hsa-mir-182	ENSG00000173482
ENSG00000275322	hsa-mir-182	ENSG00000184347
ENSG00000275322	hsa-mir-182	ENSG00000112308
ENSG00000275322	hsa-mir-182	ENSG00000111879
ENSG00000275322	hsa-mir-182	ENSG00000100351
ENSG00000275322	hsa-mir-182	ENSG00000196616
ENSG00000275322	hsa-mir-182	ENSG00000149575
ENSG00000275322	hsa-mir-182	ENSG00000140092
ENSG00000275322	hsa-mir-182	ENSG00000188070
ENSG00000275322	hsa-mir-182	ENSG00000174004
ENSG00000275322	hsa-mir-182	ENSG00000111341
ENSG00000275322	hsa-mir-182	ENSG00000141338
ENSG00000275322	hsa-mir-182	ENSG00000155962
ENSG00000275322	hsa-mir-182	ENSG00000133083
ENSG00000275322	hsa-mir-182	ENSG00000117091
ENSG00000275322	hsa-mir-182	ENSG00000105538
ENSG00000275322	hsa-mir-182	ENSG00000160321
ENSG00000275322	hsa-mir-182	ENSG00000196109
ENSG00000275322	hsa-mir-182	ENSG00000188906
ENSG00000275322	hsa-mir-182	ENSG00000078596
ENSG00000275322	hsa-mir-182	ENSG00000162706
ENSG00000275322	hsa-mir-182	ENSG00000168309
ENSG00000275322	hsa-mir-182	ENSG00000186265
ENSG00000275322	hsa-mir-182	ENSG00000128045
ENSG00000275322	hsa-mir-182	ENSG00000074660
ENSG00000275322	hsa-mir-182	ENSG00000142303
ENSG00000275322	hsa-mir-182	ENSG00000100767
ENSG00000275322	hsa-mir-182	ENSG00000066056
ENSG00000275322	hsa-mir-182	ENSG00000104332
ENSG00000275322	hsa-mir-182	ENSG00000103647
ENSG00000275322	hsa-mir-182	ENSG00000065325
ENSG00000275322	hsa-mir-182	ENSG00000126882
ENSG00000275322	hsa-mir-182	ENSG00000122420
ENSG00000275322	hsa-mir-182	ENSG00000018625
ENSG00000275322	hsa-mir-182	ENSG00000101347
ENSG00000275322	hsa-mir-182	ENSG00000122224
ENSG00000275322	hsa-mir-182	ENSG00000126861
ENSG00000275322	hsa-mir-182	ENSG00000162892
ENSG00000275322	hsa-mir-182	ENSG00000164849
ENSG00000275322	hsa-mir-182	ENSG00000148411
ENSG00000275322	hsa-mir-182	ENSG00000133574
ENSG00000275322	hsa-mir-182	ENSG00000162618
ENSG00000275322	hsa-mir-182	ENSG00000114948
ENSG00000275322	hsa-mir-182	ENSG00000135363
ENSG00000275322	hsa-mir-182	ENSG00000152689
ENSG00000275322	hsa-mir-182	ENSG00000145708
ENSG00000275322	hsa-mir-182	ENSG00000132688
ENSG00000275322	hsa-mir-182	ENSG00000007350
ENSG00000275322	hsa-mir-182	ENSG00000185339
ENSG00000275322	hsa-mir-182	ENSG00000173208
ENSG00000275322	hsa-mir-182	ENSG00000168843
ENSG00000275322	hsa-mir-182	ENSG00000129467
ENSG00000275322	hsa-mir-182	ENSG00000113263
ENSG00000275322	hsa-mir-182	ENSG00000153563
ENSG00000275322	hsa-mir-182	ENSG00000104888
ENSG00000275322	hsa-mir-182	ENSG00000167895
ENSG00000275322	hsa-mir-182	ENSG00000240583
ENSG00000275322	hsa-mir-182	ENSG00000135424
ENSG00000275322	hsa-mir-182	ENSG00000172724
ENSG00000275322	hsa-mir-182	ENSG00000162367
ENSG00000275322	hsa-mir-182	ENSG00000174059
ENSG00000275322	hsa-mir-182	ENSG00000111077
ENSG00000275322	hsa-mir-182	ENSG00000177098
ENSG00000275322	hsa-mir-182	ENSG00000146090
ENSG00000275322	hsa-mir-182	ENSG00000176293
ENSG00000275322	hsa-mir-182	ENSG00000168918
ENSG00000275322	hsa-mir-182	ENSG00000275152
ENSG00000275322	hsa-mir-182	ENSG00000170476
ENSG00000275322	hsa-mir-182	ENSG00000187634
ENSG00000275322	hsa-mir-182	ENSG00000129675
ENSG00000275322	hsa-mir-182	ENSG00000000971
ENSG00000275322	hsa-mir-182	ENSG00000187922
ENSG00000275322	hsa-mir-182	ENSG00000165379
ENSG00000275322	hsa-mir-182	ENSG00000136160
ENSG00000275322	hsa-mir-182	ENSG00000136732
ENSG00000275322	hsa-mir-182	ENSG00000085563
ENSG00000275322	hsa-mir-182	ENSG00000101265
ENSG00000275322	hsa-mir-182	ENSG00000010319
ENSG00000275322	hsa-mir-182	ENSG00000140848
ENSG00000275322	hsa-mir-182	ENSG00000184702
ENSG00000275322	hsa-mir-182	ENSG00000106991
ENSG00000275322	hsa-mir-182	ENSG00000139194
ENSG00000275322	hsa-mir-183	ENSG00000173482
ENSG00000275322	hsa-mir-183	ENSG00000184347
ENSG00000275322	hsa-mir-183	ENSG00000137265
ENSG00000275322	hsa-mir-183	ENSG00000135363
ENSG00000275322	hsa-mir-183	ENSG00000152689
ENSG00000275322	hsa-mir-183	ENSG00000048740
ENSG00000275322	hsa-mir-183	ENSG00000134533
ENSG00000275322	hsa-mir-183	ENSG00000099260
ENSG00000275322	hsa-mir-183	ENSG00000170989
ENSG00000275322	hsa-mir-183	ENSG00000117461
ENSG00000275322	hsa-mir-183	ENSG00000197852
ENSG00000275322	hsa-mir-183	ENSG00000178878
ENSG00000275322	hsa-mir-183	ENSG00000112936
ENSG00000275322	hsa-mir-183	ENSG00000134121
ENSG00000275322	hsa-mir-183	ENSG00000104888
ENSG00000275322	hsa-mir-183	ENSG00000167895
ENSG00000275322	hsa-mir-183	ENSG00000240583
ENSG00000275322	hsa-mir-183	ENSG00000135424
ENSG00000275322	hsa-mir-183	ENSG00000172724
ENSG00000275322	hsa-mir-183	ENSG00000132688
ENSG00000275322	hsa-mir-183	ENSG00000174059
ENSG00000275322	hsa-mir-183	ENSG00000111077
ENSG00000275322	hsa-mir-183	ENSG00000177098
ENSG00000275322	hsa-mir-183	ENSG00000146090
ENSG00000275322	hsa-mir-183	ENSG00000176293
ENSG00000275322	hsa-mir-183	ENSG00000168918
ENSG00000275322	hsa-mir-183	ENSG00000275152
ENSG00000275322	hsa-mir-183	ENSG00000170476
ENSG00000275322	hsa-mir-183	ENSG00000187634
ENSG00000275322	hsa-mir-183	ENSG00000150048
ENSG00000275322	hsa-mir-183	ENSG00000180353
ENSG00000275322	hsa-mir-183	ENSG00000174600
ENSG00000275322	hsa-mir-183	ENSG00000139155
ENSG00000275322	hsa-mir-183	ENSG00000145708
ENSG00000275322	hsa-mir-183	ENSG00000149575
ENSG00000275322	hsa-mir-183	ENSG00000007350
ENSG00000275322	hsa-mir-183	ENSG00000185339
ENSG00000275322	hsa-mir-183	ENSG00000173208
ENSG00000275322	hsa-mir-183	ENSG00000129467
ENSG00000275322	hsa-mir-183	ENSG00000113263
ENSG00000275322	hsa-mir-183	ENSG00000153563
ENSG00000275322	hsa-mir-183	ENSG00000143344
ENSG00000275322	hsa-mir-183	ENSG00000134817
ENSG00000275322	hsa-mir-183	ENSG00000198771
ENSG00000275322	hsa-mir-183	ENSG00000112679
ENSG00000275322	hsa-mir-183	ENSG00000005108
ENSG00000275322	hsa-mir-183	ENSG00000205269
ENSG00000275322	hsa-mir-183	ENSG00000151892
ENSG00000275322	hsa-mir-183	ENSG00000165424
ENSG00000275322	hsa-mir-183	ENSG00000107562
ENSG00000275322	hsa-mir-183	ENSG00000017427
ENSG00000275322	hsa-mir-183	ENSG00000093144
ENSG00000275322	hsa-mir-183	ENSG00000241644
ENSG00000275322	hsa-mir-183	ENSG00000184113
ENSG00000275322	hsa-mir-183	ENSG00000100034
ENSG00000275322	hsa-mir-183	ENSG00000179348
ENSG00000275322	hsa-mir-183	ENSG00000125810
ENSG00000275322	hsa-mir-183	ENSG00000139567
ENSG00000275322	hsa-mir-183	ENSG00000168874
ENSG00000275322	hsa-mir-183	ENSG00000100285
ENSG00000275322	hsa-mir-183	ENSG00000100014
ENSG00000275322	hsa-mir-183	ENSG00000027075
ENSG00000275322	hsa-mir-183	ENSG00000185070
ENSG00000275322	hsa-mir-183	ENSG00000112320
ENSG00000275322	hsa-mir-183	ENSG00000111961
ENSG00000275322	hsa-mir-183	ENSG00000141068
ENSG00000275322	hsa-mir-183	ENSG00000198053
ENSG00000275322	hsa-mir-183	ENSG00000077942
ENSG00000275322	hsa-mir-183	ENSG00000251322
ENSG00000275322	hsa-mir-183	ENSG00000079257
ENSG00000275322	hsa-mir-183	ENSG00000168079
ENSG00000275322	hsa-mir-183	ENSG00000160219
ENSG00000275322	hsa-mir-183	ENSG00000147100
ENSG00000275322	hsa-mir-183	ENSG00000100351
ENSG00000275322	hsa-mir-183	ENSG00000196616
ENSG00000275322	hsa-mir-183	ENSG00000164035
ENSG00000275322	hsa-mir-183	ENSG00000140092
ENSG00000275322	hsa-mir-183	ENSG00000188070
ENSG00000275322	hsa-mir-183	ENSG00000174004
ENSG00000275322	hsa-mir-183	ENSG00000111341
ENSG00000275322	hsa-mir-183	ENSG00000141338
ENSG00000275322	hsa-mir-183	ENSG00000155962
ENSG00000275322	hsa-mir-183	ENSG00000133083
ENSG00000275322	hsa-mir-183	ENSG00000117091
ENSG00000275322	hsa-mir-183	ENSG00000105538
ENSG00000275322	hsa-mir-183	ENSG00000160321
ENSG00000275322	hsa-mir-183	ENSG00000196109
ENSG00000275322	hsa-mir-183	ENSG00000188906
ENSG00000275322	hsa-mir-183	ENSG00000078596
ENSG00000275322	hsa-mir-183	ENSG00000162706
ENSG00000275322	hsa-mir-183	ENSG00000168309
ENSG00000275322	hsa-mir-183	ENSG00000186265
ENSG00000275322	hsa-mir-183	ENSG00000128045
ENSG00000275322	hsa-mir-183	ENSG00000074660
ENSG00000275322	hsa-mir-183	ENSG00000142303
ENSG00000275322	hsa-mir-183	ENSG00000100767
ENSG00000275322	hsa-mir-183	ENSG00000066056
ENSG00000275322	hsa-mir-183	ENSG00000104332
ENSG00000275322	hsa-mir-183	ENSG00000103647
ENSG00000275322	hsa-mir-183	ENSG00000065325
ENSG00000275322	hsa-mir-183	ENSG00000126882
ENSG00000275322	hsa-mir-183	ENSG00000122420
ENSG00000275322	hsa-mir-183	ENSG00000018625
ENSG00000275322	hsa-mir-183	ENSG00000151468
ENSG00000275322	hsa-mir-183	ENSG00000176435
ENSG00000275322	hsa-mir-183	ENSG00000198624
ENSG00000275322	hsa-mir-183	ENSG00000175857
ENSG00000275322	hsa-mir-183	ENSG00000064989
ENSG00000275322	hsa-mir-183	ENSG00000152583
ENSG00000275322	hsa-mir-183	ENSG00000126838
ENSG00000275322	hsa-mir-183	ENSG00000196814
ENSG00000275322	hsa-mir-183	ENSG00000167081
ENSG00000275322	hsa-mir-183	ENSG00000130558
ENSG00000275322	hsa-mir-183	ENSG00000163508
ENSG00000275322	hsa-mir-183	ENSG00000138964
ENSG00000275322	hsa-mir-183	ENSG00000196208
ENSG00000275322	hsa-mir-183	ENSG00000163606
ENSG00000275322	hsa-mir-183	ENSG00000185551
ENSG00000275322	hsa-mir-183	ENSG00000163053
ENSG00000275322	hsa-mir-183	ENSG00000165194
ENSG00000275322	hsa-mir-183	ENSG00000180096
ENSG00000275322	hsa-mir-183	ENSG00000128645
ENSG00000275322	hsa-mir-183	ENSG00000134874
ENSG00000275322	hsa-mir-183	ENSG00000154734
ENSG00000275322	hsa-mir-183	ENSG00000099954
ENSG00000275322	hsa-mir-183	ENSG00000182263
ENSG00000275322	hsa-mir-183	ENSG00000136634
ENSG00000275322	hsa-mir-183	ENSG00000168077
ENSG00000275322	hsa-mir-183	ENSG00000106948
ENSG00000275322	hsa-mir-183	ENSG00000175764
ENSG00000275322	hsa-mir-183	ENSG00000134138
ENSG00000275322	hsa-mir-183	ENSG00000069702
ENSG00000275322	hsa-mir-183	ENSG00000019991
ENSG00000275322	hsa-mir-183	ENSG00000122122
ENSG00000275322	hsa-mir-183	ENSG00000162430
ENSG00000275322	hsa-mir-183	ENSG00000186260
ENSG00000275322	hsa-mir-183	ENSG00000166501
ENSG00000275322	hsa-mir-183	ENSG00000102879
ENSG00000275322	hsa-mir-183	ENSG00000144843
ENSG00000275322	hsa-mir-183	ENSG00000126785
ENSG00000275322	hsa-mir-183	ENSG00000100626
ENSG00000275322	hsa-mir-183	ENSG00000164330
ENSG00000275322	hsa-mir-183	ENSG00000142347
ENSG00000275322	hsa-mir-183	ENSG00000117834
ENSG00000275322	hsa-mir-183	ENSG00000167193
ENSG00000275322	hsa-mir-183	ENSG00000138061
ENSG00000275322	hsa-mir-183	ENSG00000189050
ENSG00000275322	hsa-mir-183	ENSG00000198844
ENSG00000275322	hsa-mir-183	ENSG00000187607
ENSG00000275322	hsa-mir-183	ENSG00000167244
ENSG00000275322	hsa-mir-183	ENSG00000171791
ENSG00000275322	hsa-mir-183	ENSG00000162551
ENSG00000275322	hsa-mir-183	ENSG00000126070
ENSG00000275322	hsa-mir-183	ENSG00000143028
ENSG00000275322	hsa-mir-183	ENSG00000179909
ENSG00000275322	hsa-mir-183	ENSG00000136490
ENSG00000275322	hsa-mir-183	ENSG00000038295
ENSG00000275322	hsa-mir-183	ENSG00000107719
ENSG00000275322	hsa-mir-183	ENSG00000152804
ENSG00000275322	hsa-mir-183	ENSG00000174804
ENSG00000275322	hsa-mir-183	ENSG00000124749
ENSG00000275322	hsa-mir-183	ENSG00000185610
ENSG00000275322	hsa-mir-183	ENSG00000117560
ENSG00000275322	hsa-mir-183	ENSG00000124615
ENSG00000275322	hsa-mir-183	ENSG00000276409
ENSG00000275322	hsa-mir-183	ENSG00000118407
ENSG00000275322	hsa-mir-183	ENSG00000143772
ENSG00000275322	hsa-mir-183	ENSG00000112425
ENSG00000275322	hsa-mir-183	ENSG00000006128
ENSG00000275322	hsa-mir-183	ENSG00000137672
ENSG00000275322	hsa-mir-183	ENSG00000154133
ENSG00000275322	hsa-mir-183	ENSG00000108381
ENSG00000275322	hsa-mir-183	ENSG00000168497
ENSG00000275322	hsa-mir-183	ENSG00000151474
ENSG00000275322	hsa-mir-183	ENSG00000136732
ENSG00000275322	hsa-mir-183	ENSG00000085563
ENSG00000275322	hsa-mir-183	ENSG00000165379
ENSG00000275322	hsa-mir-183	ENSG00000010319
ENSG00000275322	hsa-mir-183	ENSG00000140848
ENSG00000275322	hsa-mir-183	ENSG00000101265
ENSG00000275322	hsa-mir-183	ENSG00000129675
ENSG00000275322	hsa-mir-183	ENSG00000000971
ENSG00000275322	hsa-mir-183	ENSG00000106991
ENSG00000275322	hsa-mir-183	ENSG00000187922
ENSG00000275322	hsa-mir-183	ENSG00000162367
ENSG00000275322	hsa-mir-183	ENSG00000136160
ENSG00000275322	hsa-mir-183	ENSG00000101347
ENSG00000275322	hsa-mir-183	ENSG00000122224
ENSG00000275322	hsa-mir-183	ENSG00000126861
ENSG00000275322	hsa-mir-183	ENSG00000162892
ENSG00000275322	hsa-mir-183	ENSG00000164849
ENSG00000275322	hsa-mir-183	ENSG00000133574
ENSG00000275322	hsa-mir-183	ENSG00000162618
ENSG00000275322	hsa-mir-183	ENSG00000114948
ENSG00000275322	hsa-mir-183	ENSG00000111879
ENSG00000275322	hsa-mir-183	ENSG00000182253
ENSG00000275322	hsa-mir-183	ENSG00000137033
ENSG00000275322	hsa-mir-183	ENSG00000171408
ENSG00000275322	hsa-mir-183	ENSG00000182287
ENSG00000275322	hsa-mir-183	ENSG00000197959
ENSG00000275322	hsa-mir-183	ENSG00000213424
ENSG00000275322	hsa-mir-183	ENSG00000147862
ENSG00000275322	hsa-mir-183	ENSG00000101445
ENSG00000275322	hsa-mir-183	ENSG00000179776
ENSG00000275322	hsa-mir-183	ENSG00000162407
ENSG00000275322	hsa-mir-183	ENSG00000171608
ENSG00000275322	hsa-mir-183	ENSG00000156140
ENSG00000275322	hsa-mir-183	ENSG00000150510
ENSG00000275322	hsa-mir-183	ENSG00000174640
ENSG00000275322	hsa-mir-183	ENSG00000185811
ENSG00000275322	hsa-mir-183	ENSG00000105784
ENSG00000275322	hsa-mir-183	ENSG00000054803
ENSG00000275322	hsa-mir-183	ENSG00000150672
ENSG00000275322	hsa-mir-183	ENSG00000144857
ENSG00000275322	hsa-mir-183	ENSG00000138735
ENSG00000275322	hsa-mir-183	ENSG00000154175
ENSG00000275322	hsa-mir-183	ENSG00000100154
ENSG00000275322	hsa-mir-183	ENSG00000167291
ENSG00000275322	hsa-mir-183	ENSG00000169744
ENSG00000275322	hsa-mir-183	ENSG00000120279
ENSG00000275322	hsa-mir-183	ENSG00000160199
ENSG00000275322	hsa-mir-183	ENSG00000166265
ENSG00000275322	hsa-mir-183	ENSG00000108001
ENSG00000275322	hsa-mir-183	ENSG00000069431
ENSG00000275322	hsa-mir-183	ENSG00000074706
ENSG00000275322	hsa-mir-183	ENSG00000127954
ENSG00000275322	hsa-mir-183	ENSG00000184677
ENSG00000275322	hsa-mir-183	ENSG00000184005
ENSG00000275322	hsa-mir-183	ENSG00000115380
ENSG00000275322	hsa-mir-183	ENSG00000111913
ENSG00000275322	hsa-mir-183	ENSG00000118432
ENSG00000275322	hsa-mir-183	ENSG00000148541
ENSG00000275322	hsa-mir-183	ENSG00000157554
ENSG00000275322	hsa-mir-183	ENSG00000115252
ENSG00000275322	hsa-mir-183	ENSG00000169031
ENSG00000275322	hsa-mir-183	ENSG00000176438
ENSG00000275322	hsa-mir-183	ENSG00000189056
ENSG00000275322	hsa-mir-183	ENSG00000171115
ENSG00000275322	hsa-mir-183	ENSG00000081052
ENSG00000275322	hsa-mir-183	ENSG00000104967
ENSG00000275322	hsa-mir-183	ENSG00000066735
ENSG00000275322	hsa-mir-183	ENSG00000147257
ENSG00000275322	hsa-mir-183	ENSG00000162894
ENSG00000275322	hsa-mir-183	ENSG00000269113
ENSG00000275322	hsa-mir-183	ENSG00000185432
ENSG00000275322	hsa-mir-183	ENSG00000128052
ENSG00000275322	hsa-mir-183	ENSG00000102409
ENSG00000275322	hsa-mir-183	ENSG00000103994
ENSG00000275322	hsa-mir-183	ENSG00000064300
ENSG00000275322	hsa-mir-183	ENSG00000095370
ENSG00000275322	hsa-mir-183	ENSG00000154330
ENSG00000275322	hsa-mir-183	ENSG00000135218
ENSG00000275322	hsa-mir-183	ENSG00000133561
ENSG00000275322	hsa-mir-183	ENSG00000092421
ENSG00000275322	hsa-mir-183	ENSG00000115526
ENSG00000275322	hsa-mir-183	ENSG00000137509
ENSG00000275322	hsa-mir-183	ENSG00000156738
ENSG00000275322	hsa-mir-183	ENSG00000162599
ENSG00000275322	hsa-mir-183	ENSG00000169291
ENSG00000275322	hsa-mir-183	ENSG00000065413
ENSG00000275322	hsa-mir-183	ENSG00000162408
ENSG00000275322	hsa-mir-183	ENSG00000007908
ENSG00000275322	hsa-mir-183	ENSG00000151702
ENSG00000275322	hsa-mir-183	ENSG00000171451
ENSG00000275322	hsa-mir-183	ENSG00000101955
ENSG00000275322	hsa-mir-183	ENSG00000180828
ENSG00000275322	hsa-mir-183	ENSG00000132185
ENSG00000275322	hsa-mir-183	ENSG00000005381
ENSG00000275322	hsa-mir-183	ENSG00000116016
ENSG00000275322	hsa-mir-183	ENSG00000118515
ENSG00000275322	hsa-mir-183	ENSG00000249242
ENSG00000099869	hsa-mir-192	ENSG00000162367
ENSG00000099869	hsa-mir-192	ENSG00000000971
ENSG00000099869	hsa-mir-192	ENSG00000106991
ENSG00000099869	hsa-mir-192	ENSG00000187922
ENSG00000099869	hsa-mir-192	ENSG00000118407
ENSG00000099869	hsa-mir-192	ENSG00000148798
ENSG00000099869	hsa-mir-192	ENSG00000005108
ENSG00000099869	hsa-mir-192	ENSG00000112425
ENSG00000099869	hsa-mir-192	ENSG00000106236
ENSG00000099869	hsa-mir-192	ENSG00000137672
ENSG00000099869	hsa-mir-192	ENSG00000154133
ENSG00000099869	hsa-mir-192	ENSG00000117598
ENSG00000099869	hsa-mir-192	ENSG00000005302
ENSG00000099869	hsa-mir-192	ENSG00000168497
ENSG00000099869	hsa-mir-192	ENSG00000151474
ENSG00000099869	hsa-mir-192	ENSG00000136732
ENSG00000099869	hsa-mir-192	ENSG00000165379
ENSG00000099869	hsa-mir-192	ENSG00000010319
ENSG00000099869	hsa-mir-192	ENSG00000140848
ENSG00000099869	hsa-mir-192	ENSG00000184702
ENSG00000099869	hsa-mir-192	ENSG00000101265
ENSG00000099869	hsa-mir-192	ENSG00000139194
ENSG00000099869	hsa-mir-192	ENSG00000132563
ENSG00000099869	hsa-mir-192	ENSG00000129675
ENSG00000099869	hsa-mir-192	ENSG00000116016
ENSG00000099869	hsa-mir-192	ENSG00000118515
ENSG00000099869	hsa-mir-192	ENSG00000162599
ENSG00000099869	hsa-mir-192	ENSG00000128052
ENSG00000099869	hsa-mir-192	ENSG00000065413
ENSG00000099869	hsa-mir-192	ENSG00000249242
ENSG00000099869	hsa-mir-192	ENSG00000132185
ENSG00000099869	hsa-mir-192	ENSG00000176438
ENSG00000099869	hsa-mir-192	ENSG00000189056
ENSG00000099869	hsa-mir-192	ENSG00000171115
ENSG00000099869	hsa-mir-192	ENSG00000105278
ENSG00000099869	hsa-mir-192	ENSG00000081052
ENSG00000099869	hsa-mir-192	ENSG00000104967
ENSG00000099869	hsa-mir-192	ENSG00000066735
ENSG00000099869	hsa-mir-192	ENSG00000147257
ENSG00000099869	hsa-mir-192	ENSG00000091428
ENSG00000099869	hsa-mir-192	ENSG00000162894
ENSG00000099869	hsa-mir-192	ENSG00000269113
ENSG00000099869	hsa-mir-192	ENSG00000100321
ENSG00000099869	hsa-mir-192	ENSG00000124615
ENSG00000099869	hsa-mir-192	ENSG00000188176
ENSG00000099869	hsa-mir-192	ENSG00000276409
[truncated: 4,162 more rows]
